# Supplementary material for: Quantitative Phosphoproteomics of Proteasome Inhibition in Multiple Myeloma Cells
Source: PLoS One. 2010 Sep 29;5(9):e13095. doi: 10.1371/journal.pone.0013095 (PMC2947515; doi:10.1371/journal.pone.0013095)
Supplement: Table S1 — List of all identified phosphopeptides and phosphorylation sites. (0.24 MB XLS) [file pone.0013095.s002.xls]

## Sheet: combine
Table S1. List of all identified phosphopeptides and phosphorylation sites.
Clicking on the MS/MS spectra No. link connects the user to the corresponding MS/MS spectra.
Class I phosphorylation sites are indicated by a lower case "p" in front of the amino acid in the
peptide sequence, whereas class II and III phosphorylation sites are indicated by a parenthesized
“(p)” in front of the highest scoring amino acid.
Accession	Protein	Sequence	Measured	Charge	Score	Mascot calculated	Peptide	Modifications	Score plus	PTM	Standard	SILAC	S_pos	S_count	T_pos	T_count	Y_pos	Y_count	pep_site	MS/MS
Number	Description		mass [Da]			mass [Da]	delta score		MS3 score	score	deviation	Ratio(H/L)								figure
IPI00414676	HSP90AB1 Heat shock protein HSP 90-beta	IEDVGSDEEDDSGKDK	1816.69	2	40	1816.69	27	1pST	40	75.6755	0.34	1.138	S255	1		0		0	IEDVGpSDEEDDSGKDK	pept88753266
IPI00792677	TUBA1B cDNA FLJ60097, highly similar to Tubulin alpha-ubiquitous chain	SIQFVDWCPTGFK	1669.73	2	36	1669.73	30.2	1pST	36	14.6998	0.06	0.166	S305	1		0		0	pSIQFVDWCPTGFK	pept88753267
IPI00382470	HSP90AA1 heat shock protein 90kDa alpha (cytosolic), class A member 1 isoform 1	ESEDKPEIEDVGSDEEEEKK	2399.98	3	28	2399.97	17.1	1pST	28	97.7996	0.12	0.785	S385	1		0		0	ESEDKPEIEDVGpSDEEEEKK	pept88753268
IPI00179298	HUWE1 482 kDa protein	LGSSGLGSASSIQAAVR	1639.8	2	92	1639.79	31.7	1pST	92	99.8881			S3759	1		0		0	LGSSGLGpSASSIQAAVR	pept88753269
IPI00004795	CLNS1A Methylosome subunit pICln	FEEESKEPVADEEEEDSDDDVEPITEFR	3393.35	3	69	3393.35	22.3	1pST	69	88.8538	0.15	1.295	S102	1		0		0	FEEESKEPVADEEEEDpSDDDVEPITEFR	pept88753270
IPI00165041	TCOF1 Treacher Collins-Franceschetti syndrome 1 isoform a	SSSEESDSDREALAAMNAAQVKPLGK	2770.25	3	32	2770.25	2.5	1pST	32	68.067	0.3	0.887	S484	1		0		0	SSSEESDpSDREALAAMNAAQVKPLGK	pept88753272
IPI00216049	HNRNPK Isoform 1 of Heterogeneous nuclear ribonucleoprotein K	GSYGDLGGPIITTQVTIPK	1995.99	2	10	1995.99	10.1	1pST	10	18.1743	0.33	0.851	S379	1		0		0	GpSYGDLGGPIITTQVTIPK	pept88753274
IPI00216049	HNRNPK Isoform 1 of Heterogeneous nuclear ribonucleoprotein K	IILDLISESPIK	1419.76	2	51	1419.76	14.1	1pST	51	106.046	0.26	0.747	S216	1		0		0	IILDLISEpSPIK	pept88753275
IPI00216049	HNRNPK Isoform 1 of Heterogeneous nuclear ribonucleoprotein K	IIPTLEEGLQLPSPTATSQLPLESDAVECLNYQHYK	4133.99	3	35	4133.99	3.5	1pST	35	57.8032	0.24	0.78	S116	1	T118	1		0	IIPTLEEGLQLP(p)SP(p)TATSQLPLESDAVECLNYQHYK	pept88753276
IPI00451401	TPI1 Isoform 2 of Triosephosphate isomerase	KQSLGELIGTLNAAK	1621.84	2	43	1621.84	35	1pST	43	54.3728	0.31	1.284	S21	1		0		0	KQpSLGELIGTLNAAK	pept88753277
IPI00395887	TMX1 Thioredoxin domain-containing protein 1	KVEEEQEADEEDVSEEEAESK	2516.98	2	49	2516.98	22.6	1pST	49	96.7822	0.39	1.259	S247	1		0		0	KVEEEQEADEEDVpSEEEAESK	pept88753278
IPI00395887	TMX1 Thioredoxin domain-containing protein 1	VEEEQEADEEDVSEEEAESK	2394.91	2	62	2394.91	23.6	1pST	62	12.7146	0.13	0.166	S247	1		0		0	VEEEQEADEEDVpSEEEAESK	pept88753279
IPI00006079	BCLAF1 Isoform 1 of Bcl-2-associated transcription factor 1	YSPSQNSPIHHIPSR	1798.82	2	31	1798.82	6.3	1pST	31	53.6853			S287	1		0		0	YSPpSQNSPIHHIPSR	pept88753280
IPI00006079	BCLAF1 Isoform 1 of Bcl-2-associated transcription factor 1	RIDISPSTLR	1236.62	2	24	1236.62	3.1	1pST	24	42.7218				0	T661	1		0	RIDISPSpTLR	pept88753281
IPI00002135	TACC3 Transforming acidic coiled-coil-containing protein 3	HGGVCAPAAVATSPPGAIPK	1936.92	2	28	1936.92	0.6	1pST	28	54.3456	0.18	0.554	S250	1	T249	1		0	HGGVCAPAAVA(p)T(p)SPPGAIPK	pept88753285
IPI00002135	TACC3 Transforming acidic coiled-coil-containing protein 3	VSGSPEQAVEENLSSYSLDR	2245.98	2	78	2245.97	0	1pST	78	110.301			S175;S177	2		0		0	V(p)SG(p)SPEQAVEENLSSYSLDR	pept88753286
IPI00217223	PAICS Multifunctional protein ADE2	TKEVYELLDSPGK	1557.73	2	27	1557.73	21.8	1pST	27	80.4103	0.17	0.472	S53	1		0		0	TKEVYELLDpSPGK	pept88753289
IPI00169383	PGK1 Phosphoglycerate kinase 1	ALESPERPFLAILGGAK	1847.95	2	39	1847.95	35	1pST	39	135.052	0.28	1.038	S203	1		0		0	ALEpSPERPFLAILGGAK	pept88753290
IPI00012442	G3BP1 Ras GTPase-activating protein-binding protein 1	SSSPAPADIAQTVQEDLR	1963.89	2	89	1963.89	12.5	1pST	89	161.607			S232	1		0		0	SSpSPAPADIAQTVQEDLR	pept88753291
IPI00070809	CDC2L2 Isoform SV1 of PITSLRE serine/threonine-protein kinase CDC2L2	DLLSDLQDISDSERK	1818.84	2	37	1818.83	10.4	1pST	37	13.2544	0.17	0.273	S268;S270	2		0		0	DLLSDLQDI(p)SD(p)SERK	pept88753292
IPI00070809	CDC2L2 Isoform SV1 of PITSLRE serine/threonine-protein kinase CDC2L2	DLLSDLQDISDSER	1684.72	2	51	1684.72	12.4	1pST	51	73.522			S268	1		0		0	DLLSDLQDIpSDSER	pept88753293
IPI00299076	EBAG9 Receptor-binding cancer antigen expressed on SiSo cells (Fragment)	KLSGDQITLPTTVDYSSVPK	2228.1	2	90	2228.1	56.7	1pST	90	128.934	0.12	1.026	S36	1		0		0	KLpSGDQITLPTTVDYSSVPK	pept88753294
IPI00328298	SMC4 Isoform 2 of Structural maintece of chromosomes protein 4	TESPATAAETASEELDNR	1970.82	2	85	1970.81	15.4	1pST	85	76.35			S41	1	T44	1		0	TE(p)SPA(p)TAAETASEELDNR	pept88753295
IPI00102313	SRA1 Steroid receptor RNA activator 1, isoform CRA_a	SPPVGSGPASGVEPTSFPVESEAR	2420.09	2	85	2420.09	24.9	1pST	85	111.805			S87	1		0		0	pSPPVGSGPASGVEPTSFPVESEAR	pept88753296
IPI00306369	NSUN2 tRNA (cytosine-5-)-methyltransferase NSUN2	AGEPNSPDAEEANSPDVTAGCDPAGVHPPR	3093.28	3	78	3093.28	36	1pST	78	145.563			S751	1		0		0	AGEPNSPDAEEANpSPDVTAGCDPAGVHPPR	pept88753299
IPI00782992	SRRM2 Isoform 1 of Serine/arginine repetitive matrix protein 2	HGGSPQPLATTPLSQEPVNPPSEASPTR	2931.38	3	52	2931.38	1	1pST	52	81.5783			S398	1	T400	1		0	HGGSPQPLATTPLSQEPVNPPSEA(p)SP(p)TR	pept88753300
IPI00782992	SRRM2 Isoform 1 of Serine/arginine repetitive matrix protein 2	SATRPSPSPERSSTGPEPPAPTPLLAER	3044.4	3	24	3044.4	9.6	2pST	24	34.5468			S346;S351;S357;S358	4	T348;T359	2		0	(p)SA(p)TRP(p)SPSPER(p)S(p)S(p)TGPEPPAPTPLLAER	pept88753301
IPI00479997	STMN1 Stathmin	ESVPEFPLSPPK	1405.65	2	21	1405.65	15.7	1pST	21	47.1114	0.09	0.486	S38	1		0		0	ESVPEFPLpSPPK	pept88753302
IPI00479997	STMN1 Stathmin	ASGQAFELILSPR	1467.71	2	34	1467.71	31.9	1pST	34	39.885			S25	1		0		0	ASGQAFELILpSPR	pept88753303
IPI00029601	CTTN Src substrate cortactin	LPSSPVYEDAASFK	1589.71	2	76	1589.7	13.3	1pST	76	147.326	0.14	0.754	S418	1		0		0	LPSpSPVYEDAASFK	pept88753304
IPI00414127	RANBP1 Ran-specific GTPase-activating protein	FASENDLPEWK	1414.58	2	25	1414.58	23.7	1pST	25	45.1728	0.33	0.593	S60	1		0		0	FApSENDLPEWK	pept88753305
IPI00020984	CANX cDNA FLJ55574, highly similar to Calnexin	AEEDEILNRSPR	1507.67	2	27	1507.67	12.6	1pST	27	51.8751			S618	1		0		0	AEEDEILNRpSPR	pept88753306
IPI00005202	PGRMC2 Membrane-associated progesterone receptor component 2	LLKPGEEPSEYTDEEDTKDHNKQD	2914.29	3	20	2914.29	1.6	1pST	20	10.2156	0.09	0.111		0	T235;T240	2		0	LLKPGEEPSEY(p)TDEED(p)TKDHNKQD	pept88753307
IPI00420025	ARMC10 Isoform 2 of Armadillo repeat-containing protein 10	SAEDLTDGSYDDVLNAEQLQK	2396.04	2	65	2396.04	4.4	1pST	65	16.4551	0.11	0.177	S45	1	T50	1		0	(p)SAEDL(p)TDGSYDDVLNAEQLQK	pept88753309
IPI00106847	MSH6 Isoform GTBP-alt of DNA mismatch repair protein Msh6	VISDSESDIGGSDVEFKPDTK	2304	2	35	2304	13.3	1pST	35	95.3193	0.19	1.166	S261	1		0		0	VISDSESDIGGpSDVEFKPDTK	pept88753310
IPI00106847	MSH6 Isoform GTBP-alt of DNA mismatch repair protein Msh6	VHVQFFDDSPTR	1526.66	2	27	1526.66	0	1pST	27	49.212			S137	1		0		0	VHVQFFDDpSPTR	pept88753311
IPI00022145	NUCKS1 Isoform 1 of Nuclear ubiquitous casein and cyclin-dependent kinases substrate	DSGSDEDFLMEDDDDSDYGSSK	2507.84	2	62	2507.83	15.5	1pST	62	179.875	0.27	1.119	S144	1		0		0	DSGSDEDFLMEDDDDpSDYGSSK	pept88753312
IPI00642862	PPIL4 Peptidyl-prolyl cis-trans isomerase-like 4	INHTVILDDPFDDPPDLLIPDRSPEPTR	3276.58	3	60	3276.57	3.4	1pST	60	123.063			S178	1		0		0	INHTVILDDPFDDPPDLLIPDRpSPEPTR	pept88753313
IPI00063234	PRKAR2A Protein kinase, cAMP-dependent, regulatory, type II, alpha, isoform CRA_b	RVSVCAETYNPDEEEEDTDPR	2590.02	2	28	2590.02	17.8	1pST	28	60.2577			S99	1		0		0	RVpSVCAETYNPDEEEEDTDPR	pept88753314
IPI00063234	PRKAR2A Protein kinase, cAMP-dependent, regulatory, type II, alpha, isoform CRA_b	GDSESEEDEDLEVPVPSR	2067.82	2	22	2067.82	0	1pST	22	55.7743			S78	1		0		0	GDpSESEEDEDLEVPVPSR	pept88753315
IPI00023780	DNAJC5 Isoform 2 of DnaJ homolog subfamily C member 5	SLSTSGESLYHVLGLDK	1884.89	2	58	1884.89	11.5	1pST	58	128.507	0.27	1.074	S10	1		0		0	SLpSTSGESLYHVLGLDK	pept88753316
IPI00007764	HN1 Isoform 1 of Hematological and neurological expressed 1 protein	RNSSEASSGDFLDLK	1704.74	2	45	1704.74	2	1pST	45	104.295	0.21	1.229	S88	1		0		0	RNSpSEASSGDFLDLK	pept88753317
IPI00220219	COPB2 Coatomer subunit beta'	STAQQELDGKPASPTPVIVASHTANKEEK	3112.51	3	19	3112.51	1.5	1pST	19	50.1814	0.2	1.45	S859	1	T861	1		0	STAQQELDGKPA(p)SP(p)TPVIVASHTANKEEK	pept88753319
IPI00220219	COPB2 Coatomer subunit beta'	STAQQELDGKPASPTPVIVASHTANK	2726.32	3	37	2726.33	10.3	1pST	37	73.1165	0.23	1.375	S859	1		0		0	STAQQELDGKPApSPTPVIVASHTANK	pept88753320
IPI00376317	EDC4 Isoform 1 of Enhancer of mRNA-decapping protein 4	TRSPDVISSASTALSQDIPEIASEALSR	2980.44	3	41	2980.44	0	1pST	41	27.717			S729	1	T727	1		0	(p)TR(p)SPDVISSASTALSQDIPEIASEALSR	pept88753321
IPI00376317	EDC4 Isoform 1 of Enhancer of mRNA-decapping protein 4	SPDVISSASTALSQDIPEIASEALSR	2723.29	3	13	2723.29	1.6	1pST	13	34.175			S729	1		0		0	pSPDVISSASTALSQDIPEIASEALSR	pept88753322
IPI00023048	EEF1D Elongation factor 1-delta	KPATPAEDDEDDDIDLFGSDNEEEDKEAAQLR	3656.52	3	33	3656.52	27.3	1pST	33	62.6215	0.21	0.897	S162	1		0		0	KPATPAEDDEDDDIDLFGpSDNEEEDKEAAQLR	pept88753323
IPI00465128	BAT3 Isoform 1 of Large proline-rich protein BAT3	APPQTHLPSGASSGTGSASATHGGGSPPGTR	2864.28	3	36	2864.28	4.7	1pST	36	37.3306			S113	1		0		0	APPQTHLPSGASSGTGSASATHGGGpSPPGTR	pept88753324
IPI00465128	BAT3 Isoform 1 of Large proline-rich protein BAT3	VGDPPQPLPEEPMEVQGAERASPEPQR	3019.37	3	18	3019.37	13.9	1pST	18	17.4789			S964	1		0		0	VGDPPQPLPEEPMEVQGAERApSPEPQR	pept88753325
IPI00289082	PTPN12 Tyrosine-protein phosphatase non-receptor type 12	TPLSFTNPLHSDDSDSDER	2211.91	2	51	2211.9	10.6	1pST	51	66.0594			S606	1		0		0	TPLSFTNPLHSDDpSDSDER	pept88753326
IPI00036742	KIAA1429 Isoform 1 of Protein virilizer homolog	VISHDRDSPPPPPPPPPPPQPQPSLK	2859.44	3	51	2859.44	20.1	1pST	51	79.6149	0.02	0.068	S133	1		0		0	VIpSHDRDSPPPPPPPPPPPQPQPSLK	pept88753327
IPI00410590	LSM14A Isoform 2 of Protein LSM14 homolog A	SPTMEQAVQTASAHLPAPAAVGR	2369.12	3	50	2369.12	0	1pST	50	62.1571			S192	1	T194	1		0	(p)SP(p)TMEQAVQTASAHLPAPAAVGR	pept88753328
IPI00290460	EIF3G Eukaryotic translation initiation factor 3 subunit G	GIPLATGDTSPEPELLPGAPLPPPK	2543.29	2	50	2543.29	12	1pST	50	52.8847	0.4	1.287	S42	1		0		0	GIPLATGDTpSPEPELLPGAPLPPPK	pept88753329
IPI00032826	ST13 Hsc70-interacting protein	KVEEDLKADEPSSEESDLEIDK	2584.13	3	50	2584.13	11.7	1pST	50	135.286	0.16	0.828	S79	1		0		0	KVEEDLKADEPSSEEpSDLEIDK	pept88753330
IPI00104050	THRAP3 Thyroid hormone receptor-associated protein 3	RIDISPSTFR	1270.61	2	36	1270.61	13.3	1pST	36	42.7218			S682	1		0		0	RIDIpSPSTFR	pept88753331
IPI00104050	THRAP3 Thyroid hormone receptor-associated protein 3	IDISPSTFR	1114.51	2	15	1114.51	8.4	1pST	15	117.971			S682	1		0		0	IDIpSPSTFR	pept88753332
IPI00016910	EIF3CL;EIF3C Eukaryotic translation initiation factor 3 subunit C	FFTTGSDSESESSLSGEELVTKPVGGNYGK	3188.41	3	12	3188.41	1.1	1pST	12	17.3326	0.47	0.835	S9	1		0		0	FFTTG(p)SDSESESSLSGEELVTKPVGGNYGK	pept88753333
IPI00007675	DYNC1LI1 Cytoplasmic dynein 1 light intermediate chain 1	DFQEYVEPGEDFPASPQR	2189.9	2	50	2189.89	44	1pST	50	104.295			S207	1		0		0	DFQEYVEPGEDFPApSPQR	pept88753334
IPI00293312	ZC3H18 Isoform 2 of Zinc finger CCCH domain-containing protein 18	SFSSSPSPSPTPSPHRPSIR	2187.01	3	21	2187.01	2.6	1pST	21	49.2184			S581	1		0		0	SFSSSPSPSPTPpSPHRPSIR	pept88753335
IPI00293312	ZC3H18 Isoform 2 of Zinc finger CCCH domain-containing protein 18	GPTSSPCEEEGDEGEEDRTSDLRDEASSVTR	3476.38	3	27	3476.38	4.5	1pST	27	25.0273			S110	1	T109	1		0	GPTSSPCEEEGDEGEEDR(p)T(p)SDLRDEASSVTR	pept88753336
IPI00030131	TMPO Isoform Beta of Lamina-associated polypeptide 2, isoforms beta/gamma	GPPDFSSDEEREPTPVLGSGAAAAGR	2649.17	3	46	2649.17	1.2	1pST	46	126.832			S66;S67	2		0		0	GPPDF(p)S(p)SDEEREPTPVLGSGAAAAGR	pept88753337
IPI00021766	RTN4 Isoform 1 of Reticulon-4	RGSSGSVDETLFALPAASEPVIR	2438.19	2	46	2438.18	0	1pST	46	52.4016			S181;S182	2		0		0	RG(p)S(p)SGSVDETLFALPAASEPVIR	pept88753338
IPI00030783	STAT5A Signal transducer and activator of transcription 5A	LSPPAGLFTSAR	1295.63	2	46	1295.63	43.2	1pST	46	56.4054			S780	1		0		0	LpSPPAGLFTSAR	pept88753339
IPI00015602	TOMM70A Mitochondrial import receptor subunit TOM70	ASPAPGSGHPEGPGAHLDMNSLDR	2449.05	3	36	2449.05	3.9	1pST	36	77.0841			S91	1		0		0	ApSPAPGSGHPEGPGAHLDMNSLDR	pept88753340
IPI00029048	TTLL12 Tubulin--tyrosine ligase-like protein 12	SSPGQTPEEGAQALAEFAALHGPALR	2684.26	3	44	2684.26	0.9	1pST	44	53.4453			S15;S16	2		0		0	(p)S(p)SPGQTPEEGAQALAEFAALHGPALR	pept88753343
IPI00061087	FAM122A Protein FAM122A	SNSAPLIHGLSDTSPVFQAEAPSAR	2631.23	3	44	2631.23	0	1pST	44	50.2025			S35;S37	2	T47	1		0	(p)SN(p)SAPLIHGLSD(p)TSPVFQAEAPSAR	pept88753344
IPI00008868	MAP1B Microtubule-associated protein 1B	TATCHSSSSPPIDAASAEPYGFR	2488.04	3	28	2488.04	1	1pST	28	30.4603			S1819	1	T1813	1		0	TA(p)TCHSSS(p)SPPIDAASAEPYGFR	pept88753345
IPI00008868	MAP1B Microtubule-associated protein 1B	LGDVSPTQIDVSQFGSFK	2003.93	2	17	2003.92	4.6	1pST	17	26.7368	0.64	1.05	S1501	1	T1503	1		0	LGDV(p)SP(p)TQIDVSQFGSFK	pept88753346
IPI00014177	SEPT2 Septin-2	IYHLPDAESDEDEDFKEQTR	2516.04	2	44	2516.04	29.6	1pST	44	140.359	0.22	1.02	S218	1		0		0	IYHLPDAEpSDEDEDFKEQTR	pept88753347
IPI00397526	MYH10 Isoform 1 of Myosin-10	QLHLEGASLELSDDDTESK	2165.93	2	31	2165.94	4.6	1pST	31	36.7426	0.54	1.09	S1956	1		0		0	QLHLEGASLELpSDDDTESK	pept88753349
IPI00019540	SAPS3 Isoform 4 of Serine/threonine-protein phosphatase 6 regulatory subunit 3	IQQFDDGGSDEEDIWEEK	2218.86	2	42	2218.86	42.1	1pST	42	109.142	0.33	1.073	S537	1		0		0	IQQFDDGGpSDEEDIWEEK	pept88753350
IPI00746221	LOC348262 hypothetical protein LOC348262	SPPSSSEIFTPAHEENVR	2062.9	3	41	2062.9	11.7	1pST	41	72.3073			S21	1		0		0	pSPPSSSEIFTPAHEENVR	pept88753351
IPI00004901	GPRC5C cDNA FLJ20242 fis, clone COLF6369	VPSEGAYDIILPR	1508.73	2	43	1508.73	33.9	1pST	43	71.6907			S94	1		0		0	VPpSEGAYDIILPR	pept88753352
IPI00307426	SPRY4 sprouty homolog 4 isoform 1	LLDHMAPPPVADQASPR	1893.88	3	41	1893.88	33.8	1pST	41	50.7948			S148	1		0		0	LLDHMAPPPVADQApSPR	pept88753353
IPI00647635	GIGYF2 Isoform 2 of PERQ amino acid-rich with GYF domain-containing protein 2	VGVEASEETPQTSSSSARPGTPSDHQSQEASQFER	3782.63	3	39	3782.63	0.8	1pST	39	74.0514			S397	1		0		0	VGVEASEETPQTSpSSSARPGTPSDHQSQEASQFER	pept88753354
IPI00299468	SCD Acyl-CoA desaturase	EKGSTLDLSDLEAEK	1713.78	2	27	1713.77	1.7	1pST	27	21.4421	0.24	0.394	S198	1	T199	1		0	EKG(p)S(p)TLDLSDLEAEK	pept88753355
IPI00640981	UBR4 Isoform 4 of E3 ubiquitin-protein ligase UBR4	NYLSVSLSEHHMATLASIIKEVDK	2924.29	3	12	2924.28	0.4	2pST 1pY	12	11.9344	0	0.054	S675;S677;S679;S688	4	T685	1	Y673	1	NpYL(p)SV(p)SL(p)SEHHMA(p)TLA(p)SIIKEVDK	pept88753356
IPI00219430	MED24 Mediator of RNA polymerase II transcription subunit 24	LLSSNEDDANILSSPTDR	2025.89	2	22	2025.89	0	1pST	22	20.8372			S862;S863	2		0		0	LL(p)S(p)SNEDDANILSSPTDR	pept88753358
IPI00020356	MAP1A 331 kDa protein	VPPPRSPQAQEAPVNIDEGLTGCTIQLLPAQDK	3618.78	3	37	3618.78	18.4	1pST	37	97.5938	0.42	1.307	S1307	1		0		0	VPPPRpSPQAQEAPVNIDEGLTGCTIQLLPAQDK	pept88753359
IPI00289819	IGF2R Cation-independent mannose-6-phosphate receptor	ALSSLHGDDQDSEDEVLTIPEVK	2582.18	3	10	2582.17	1	1pST	10	22.8205	0.09	0.136	S2409	1		0		0	ALSSLHGDDQDpSEDEVLTIPEVK	pept88753360
IPI00289819	IGF2R Cation-independent mannose-6-phosphate receptor	LVSFHDDSDEDLLHI	1833.78	2	26	1833.78	13.5	1pST	26	59.7363			S2484	1		0		0	LVSFHDDpSDEDLLHI	pept88753361
IPI00003394	SMN1;SMN2 Isoform SMN of Survival motor neuron protein	GTGQSDDSDIWDDTALIK	2015.84	2	37	2015.84	14.4	1pST	37	56.3793	0.43	1.096	S31	1		0		0	GTGQSDDpSDIWDDTALIK	pept88753362
IPI00296485	MAP1S Microtubule-associated protein 1S	SASPHDVDLCLVSPCEFEHR	2434.01	3	23	2434.01	4.1	1pST	23	44.7515			S731	1		0		0	SApSPHDVDLCLVSPCEFEHR	pept88753363
IPI00163505	RBM39 Isoform 1 of RNA-binding protein 39	DKSPVREPIDNLTPEER	2080	3	34	2079.99	22.3	1pST	34	47.8136	0.01	0.012	S136	1		0		0	DKpSPVREPIDNLTPEER	pept88753364
IPI00018500	ARID3A AT-rich interactive domain-containing protein 3A	EGPGEEHFEDMASDEDMKPK	2368.93	3	34	2368.93	31.4	1pST	34	7.7184	0.04	0.06	S119	1		0		0	EGPGEEHFEDMApSDEDMKPK	pept88753365
IPI00022796	HMGB1L1 Putative high mobility group protein 1-like 1	KKHSDASVNFSEFSNK	1909.85	3	15	1909.87	4	1pST	15	12.3785	0.05	0.07	S39;S42	2		0		0	KKHSDASVNF(p)SEF(p)SNK	pept88753366
IPI00024650	SLC16A1 Monocarboxylate transporter 1	KESKEEETSIDVAGKPNEVTK	2397.14	4	14	2397.13	5.3	1pST	14	24.5177	0.5	1.44	S467	1	T466	1		0	KESKEEE(p)T(p)SIDVAGKPNEVTK	pept88753367
IPI00917908	PPIG Peptidyl-prolyl cis-trans isomerase	SASSESEAENLEAQPQSTVRPEEIPPIPENR	3470.59	3	33	3470.58	0	1pST	33	54.0143			S239;S241;S242	3		0		0	(p)SA(p)S(p)SESEAENLEAQPQSTVRPEEIPPIPENR	pept88753368
IPI00736337	RGPD3 hypothetical protein isoform 1	EDALDDSVSSSSVHASPLASSPVR	2492.1	3	24	2492.11	2.5	1pST	24	36.5933			S1271;S1275;S1276	3		0		0	EDALDDSVSSSSVHA(p)SPLA(p)S(p)SPVR	pept88753370
IPI00170778	FNBP4 Formin-binding protein 4	RPILQLSPPGPR	1409.75	2	33	1409.75	18.1	1pST	33	51.8751			S18	1		0		0	RPILQLpSPPGPR	pept88753372
IPI00007277	LRRFIP2 Isoform 1 of Leucine-rich repeat flightless-interacting protein 2	RGSGDTSSLIDPDTSLSELR	2184.99	2	33	2184.99	10.5	1pST	33	54.4923			S328	1		0		0	RGpSGDTSSLIDPDTSLSELR	pept88753373
IPI00022373	NOB1 RNA-binding protein NOB1	KDDSDDDGGGWITPSNIK	1998.82	2	33	1998.82	22.3	1pST	33	37.6495	0.99	2.246	S211	1		0		0	KDDpSDDDGGGWITPSNIK	pept88753374
IPI00249080	ASMTL Isoform 2 of N-acetylserotonin O-methyltransferase-like protein	HDSIPAADTFEDLSDVEGGGSEPTQR	2809.17	3	32	2809.17	12.6	1pST	32	66.4262			S223	1		0		0	HDSIPAADTFEDLpSDVEGGGSEPTQR	pept88753375
IPI00013070	HNRNPUL1 Isoform 1 of Heterogeneous nuclear ribonucleoprotein U-like protein 1	APQQQPPPQQPPPPQPPPQQPPPPPSYSPAR	3407.64	3	34	3407.65	2.5	1pST	34	54.0143			S716;S718	2		0		0	APQQQPPPQQPPPPQPPPQQPPPPP(p)SY(p)SPAR	pept88753376
IPI00017763	NAP1L4 cDNA FLJ59403, highly similar to Nucleosome assembly protein 1-like 4	EFITGDVEPTDAESEWHSENEEEEK	3015.19	3	17	3015.18	4.4	1pST	17	32.7685	0.15	1.138	S121;S125	2		0		0	EFITGDVEPTDAE(p)SEWH(p)SENEEEEK	pept88753377
IPI00176706	RBM17 Splicing factor 45	SPTGPSNSFLANMGGTVAHK	2057.93	3	32	2057.93	0.8	1pST	32	8.8382	0.13	0.204	S227;S229	2		0		0	SPTGP(p)SN(p)SFLANMGGTVAHK	pept88753378
IPI00012079	EIF4B cDNA FLJ54492, highly similar to Eukaryotic translation initiation factor 4B	SLENETLNKEEDCHSPTSKPPKPDQPLK	3297.49	3	19	3297.52	1.1	1pST	19	25.5923	0.11	0.984	S464	1		0		0	SLENETLNKEEDCHpSPTSKPPKPDQPLK	pept88753379
IPI00012079	EIF4B cDNA FLJ54492, highly similar to Eukaryotic translation initiation factor 4B	SPPYTAFLGNLPYDVTEESIK	2420.12	2	14	2420.12	0	1pST	14	35.9161	0.32	1.015	S93	1		0		0	pSPPYTAFLGNLPYDVTEESIK	pept88753380
IPI00013788	HTATSF1 HIV Tat-specific factor 1	DLDEEGSEKELHENVLDK	2177.94	3	31	2177.94	24.3	1pST	31	106.624	0.39	0.999	S579	1		0		0	DLDEEGpSEKELHENVLDK	pept88753381
IPI00002349	NUFIP2 Nuclear fragile X mental retardation-interacting protein 2	NDSWGSFDLR	1275.49	2	31	1275.49	16.4	1pST	31	30.3652			S652	1		0		0	NDpSWGSFDLR	pept88753382
IPI00221222	SUB1 Activated RNA polymerase II transcriptional coactivator p15	ELVSSSSSGSDSDSEVDKK	2021.83	2	31	2021.83	4.2	1pST	31	34.6885	0.17	1.016	S17	1		0		0	ELVSSSSSGSDpSDSEVDKK	pept88753383
IPI00465045	DIP2B Isoform 1 of Disco-interacting protein 2 homolog B	STFVQSPADACTPPDTSSASEDEGSLRR	3047.28	3	33	3047.28	0.7	1pST	33	86.5972			S148;S153	2		0		0	STFVQSPADACTPPDTSSA(p)SEDEG(p)SLRR	pept88753385
IPI00171798	MTA2 Metastasis-associated protein MTA2	GHLSRPEAQSLSPYTTSANR	2251.04	3	33	2251.04	12.4	1pST	33	27.0771			S427;S433;S435	3		0		0	GHL(p)SRPEAQ(p)SL(p)SPYTTSANR	pept88753386
IPI00470594	C1orf144 Isoform 1 of UPF0485 protein C1orf144	SKSPPKVPIVIQDDSLPAGPPPQIR	2715.44	3	31	2715.44	4.2	1pST	31	28.5026	0.32	1.118	S37;S39	2		0		0	(p)SK(p)SPPKVPIVIQDDSLPAGPPPQIR	pept88753388
IPI00410330	GATAD2A Isoform 1 of Transcriptional repressor p66-alpha	RPPSPDVIVLSDNEQPSSPR	2349.04	3	30	2349.04	6.1	2pST	30	25.8531			S100;S107;S113;S114	4		0		0	RPP(p)SPDVIVL(p)SDNEQP(p)S(p)SPR	pept88753389
IPI00005728	RER1 RER1 protein	VDPSLMEDSDDGPSLPTK	1981.82	2	30	1981.82	14	1pST	30	56.3793	0.44	1.094	S95	1		0		0	VDPSLMEDpSDDGPSLPTK	pept88753390
IPI00337530	REPS1 RALBP1 associated Eps domain containing 1, isoform CRA_e	TSADAQEPASPVVSPQQSPPTSPHTWR	2937.33	3	30	2937.33	0	1pST	30	58.4408				0	T173	1		0	TSADAQEPASPVVSPQQSPPpTSPHTWR	pept88753391
IPI00513803	MAP3K2 Mitogen-activated protein kinase kinase kinase 2	DRSSPPPGYIPDELHQVAR	2213.03	3	31	2213.03	3	1pST	31	59.7592			S163;S164	2		0		0	DR(p)S(p)SPPPGYIPDELHQVAR	pept88753392
IPI00071826	FAM54B cDNA FLJ55391	ASFETLPNISDLCLR	1814.83	2	29	1814.83	9.8	1pST	29	46.5252			S74	1		0		0	ApSFETLPNISDLCLR	pept88753394
IPI00011118	RRM2 Ribonucleoside-diphosphate reductase subunit M2	VPLAPITDPQQLQLSPLK	2037.1	2	29	2037.09	27	1pST	29	129.621	0.11	0.56	S80	1		0		0	VPLAPITDPQQLQLpSPLK	pept88753395
IPI00478227	CLASP2 165 kDa protein	VLNTGSDVEEAVADALK	1809.85	2	28	1809.84	7.4	1pST	28	49.0584	0.43	1.014	S809	1	T807	1		0	VLN(p)TG(p)SDVEEAVADALK	pept88753396
IPI00020719	VISA Isoform 1 of Mitochondrial antiviral-signaling protein	GPVSPSVSFQPLAR	1520.73	2	28	1520.74	16.5	1pST	28	39.2847			S222	1		0		0	GPVpSPSVSFQPLAR	pept88753398
IPI00215743	RRBP1 Isoform 3 of Ribosome-binding protein 1	SHVEDGDIAGAPASSPEAPPAEQDPVQLK	2991.35	3	27	2991.35	0	1pST	27	67.3841	0.2	0.71	S1276;S1277	2		0		0	SHVEDGDIAGAPA(p)S(p)SPEAPPAEQDPVQLK	pept88753400
IPI00008998	PTPLAD1 Protein tyrosine phosphatase-like protein PTPLAD1	WLDESDAEMELR	1572.62	2	27	1572.62	27.2	1pST	27	53.2316			S114	1		0		0	WLDEpSDAEMELR	pept88753401
IPI00641582	BAG3 BAG family molecular chaperone regulator 3	VPPAPVPCPPPSPGPSAVPSSPK	2298.11	3	27	2298.11	6.3	1pST	27	91.4003	0.11	0.226	S377	1		0		0	VPPAPVPCPPPpSPGPSAVPSSPK	pept88753403
IPI00178375	HISPPD1 Isoform 2 of Inositol hexakisphosphate and diphosphoinositol-pentakisphosphate kinase 2	HFFHHADEDDEEEDDSPPER	2531.92	3	26	2531.91	25.9	1pST	26	21.3838			S38	1		0		0	HFFHHADEDDEEEDDpSPPER	pept88753404
IPI00003494	PTTG1 Securin	LFQLGPPSPVK	1261.65	2	25	1261.65	15.9	1pST	25	37.1431	0.28	0.577	S165	1		0		0	LFQLGPPpSPVK	pept88753406
IPI00024145	VDAC2 Isoform 2 of Voltage-dependent anion-selective channel protein 2	LTFDTTFSPNTGK	1507.66	2	24	1507.66	3.7	1pST	24	58.0841	0.43	1.141	S104	1		0		0	LTFDTTFpSPNTGK	pept88753409
IPI00301421	ZC3HC1 Isoform 1 of Nuclear-interacting partner of ALK	SMGTGDTPGLEVPSSPLR	1879.84	2	23	1879.84	9.2	1pST	23	47.4822			S395	1		0		0	SMGTGDTPGLEVPSpSPLR	pept88753413
IPI00296432	IWS1 Isoform 1 of Protein IWS1 homolog	SPASDSETEDALKPQISDSESEEPPR	2886.25	3	23	2886.24	2.1	1pST	23	16.8624	0.08	0.157	S185;S187	2		0		0	SPASDSETEDALKPQISD(p)SE(p)SEEPPR	pept88753415
IPI00297178	DHX16 DEAH (Asp-Glu-Ala-His) box polypeptide 16	LLEDSEESSEETVSR	1788.73	2	23	1788.73	0	1pST	23	22.401			S103;S106	2		0		0	LLED(p)SEE(p)SSEETVSR	pept88753417
IPI00456359	ATXN2L Isoform 1 of Ataxin-2-like protein	LQPSSSPENSLDPFPPR	1946.88	2	23	1946.88	0	1pST	23	30.4412			S563	1		0		0	LQPSSSPENpSLDPFPPR	pept88753418
IPI00064767	ARHGAP17 Isoform 1 of Rho GTPase-activating protein 17	SPSPPTQHTGQPPGQPSAPSQLSAPR	2766.21	3	22	2766.22	0.3	2pST	22	45.5201			S674;S676	2	T679	1		0	pSPpSPP(p)TQHTGQPPGQPSAPSQLSAPR	pept88753420
IPI00013214	MCM3 cDNA FLJ55599, highly similar to DNA replication licensing factor MCM3	DGDSYDPYDFSDTEEEMPQVHTPK	2887.12	3	23	2887.12	5.7	1pST	23	12.2172	0.02	0.041	S756	1	T758	1		0	DGDSYDPYDF(p)SD(p)TEEEMPQVHTPK	pept88753421
IPI00298082	CLCA4 Putative uncharacterized protein CLCA4	ESFAFKPENISEENATHIFIAIKSIDK	3237.52	3	12	3237.5	5.7	2pST	12	27.5234	0.05	0.081	S826;S835	2		0		0	EpSFAFKPENIpSEENATHIFIAIKSIDK	pept88753423
IPI00008475	HMGCS1 Hydroxymethylglutaryl-CoA synthase, cytoplasmic	RPTPNDDTLDEGVGLVHSNIATEHIPSPAK	3259.55	4	21	3259.55	0.1	1pST	21	59.3825	0.33	0.794	S495	1		0		0	RPTPNDDTLDEGVGLVHSNIATEHIPpSPAK	pept88753424
IPI00384180	YRDC YrdC domain-containing protein, mitochondrial	LFRPPSPAPAAPGAR	1583.8	2	21	1583.8	19.8	1pST	21	62.0689			S37	1		0		0	LFRPPpSPAPAAPGAR	pept88753425
IPI00477693	FABP12 Probable fatty acid-binding protein ENSP00000353650	LVDGKMVVESTVNSVICTR	2288.03	2	20	2288.03	10	1oxM 2pST	20	8.2231	0.36	0.94	S118;S122	2	T119;T126	2		0	LVDGKMVVE(p)S(p)TVN(p)SVIC(p)TR	pept88753427
IPI00375498	TTN titin isoform novex-1	SSISLGWKPPAKDGGSPIK	2083.98	2	15	2083.97	0.7	2pST	15	46.2895	0.43	1.457	S9362;S9347;S9348;S9350	4		0		0	(p)S(p)SI(p)SLGWKPPAKDGGpSPIK	pept88753428
IPI00396370	EIF3B Isoform 1 of Eukaryotic translation initiation factor 3 subunit B	TEPAAEAEAASGPSESPSPPAAEELPGSHAEPPVPAQGEAPGEQAR	4537.02	3	20	4537.02	1.2	1pST	20	40.7714			S78;S81;S83	3		0		0	TEPAAEAEAA(p)SGP(p)SE(p)SPSPPAAEELPGSHAEPPVPAQGEAPGEQAR	pept88753429
IPI00303797	BRAF B-Raf proto-oncogene serine/threonine-protein kinase	SSSAPNVHINTIEPVNIDDLIR	2483.21	3	19	2483.21	0	1pST	19	43.624				0	T373	1		0	SSSAPNVHIN(p)TIEPVNIDDLIR	pept88753430
IPI00646572	MUC16 1518 kDa protein	STISSLGTPSISTK	1457.7	2	11	1457.7	6.1	1pST	11	28.0864	0.36	1.025	S354	1		0		0	STISSLGTPpSISTK	pept88753431
IPI00019848	HCFC1 Isoform 1 of Host cell factor	SPISVPGGSALISNLGK	1675.86	2	18	1675.85	10	1pST	18	23.4511	0.43	0.45	S666	1		0		0	pSPISVPGGSALISNLGK	pept88753433
IPI00216308	VDAC1 Voltage-dependent anion-selective channel protein 1	LTFDSSFSPNTGK	1479.63	2	18	1479.63	0	1pST	18	57.2348	0.32	1.007	S104	1		0		0	LTFDSSFpSPNTGK	pept88753434
IPI00477526	C7orf28B;C7orf28A Conserved hypothetical protein	HIEPELAGRDSPIR	1668.8	3	18	1668.8	3.1	1pST	18	40.4832			S267	1		0		0	HIEPELAGRDpSPIR	pept88753440
IPI00879755	LOC647107 LOC647107 protein (Fragment)	RFKTDFSISSVPLSTMK	2204.95	2	18	2204.93	11.8	1oxM 3pST	18	28.8206	0.81	0.986	S10;S11;S8	3	T5	1		0	RFK(p)TDF(p)SIpSpSVPLSTMK	pept88753441
IPI00604786	ZFP36L2 Butyrate response factor 2	RHSASNLHALAHPAPSPGSCSPK	2458.13	3	17	2458.13	2.6	1pST	17	32.0415	0.71	0.842	S57;S59	2		0		0	RH(p)SA(p)SNLHALAHPAPSPGSCSPK	pept88753443
IPI00185526	SAMSN1 Putative uncharacterized protein SAMSN1 (Fragment)	ALSEEKDEEDGENAHPYRNSDPVIGTHTEK	3446.5	3	19	3446.49	5.8	1pST	19	19.8652	0.15	1.1	S95	1		0		0	ALSEEKDEEDGENAHPYRN(p)SDPVIGTHTEK	pept88753445
IPI00411743	CCDC15 Coiled-coil domain-containing protein 15	LASFKTVIKK	1305.69	2	16	1305.69	15.4	2pST	16	22.6931	0	0.061	S186	1	T189	1		0	LApSFKpTVIKK	pept88753456
IPI00021954	GBF1 Golgi-specific brefeldin A-resistance guanine nucleotide exchange factor 1	ADAPDAGAQSDSELPSYHQNDVSLDR	2837.18	3	17	2837.18	5.7	1pST	17	69.4555			S1298;S1300	2		0		0	ADAPDAGAQ(p)SD(p)SELPSYHQNDVSLDR	pept88753457
IPI00030968	C9orf142 Isoform 1 of Uncharacterized protein C9orf142	LAAAEETAVSPR	1293.6	2	15	1293.6	12.7	1pST	15	22.8896			S148	1		0		0	LAAAEETAVpSPR	pept88753460
IPI00306195	AKT1S1 Isoform 2 of Proline-rich AKT1 substrate 1	AATAARPPAPPPAPQPPSPTPSPPRPTLAR	3043.58	4	15	3043.58	2.9	1pST	15	16.0021			S108;S112	2	T110	1		0	AATAARPPAPPPAPQPP(p)SP(p)TP(p)SPPRPTLAR	pept88753461
IPI00013721	PRPF4B Serine/threonine-protein kinase PRP4 homolog	LCDFGSASHVADNDITPYLVSR	2516.1	3	17	2516.1	4.8	1pY	17	33.7738				0		0	Y849	1	LCDFGSASHVADNDITPpYLVSR	pept88753467
IPI00807474	TRBV6-4 V_segment translation product (Fragment)	LIHYSNTAGTTGK	1441.65	2	16	1441.66	2.1	1pST	16	9.0871	0		S68	1	T70	1		0	LIHY(p)SN(p)TAGTTGK	pept88753471
IPI00184330	MCM2 DNA replication licensing factor MCM2	GLLYDSDEEDEERPAR	1972.81	2	16	1972.81	9.5	1pST	16	44.4563			S139	1		0		0	GLLYDpSDEEDEERPAR	pept88753472
IPI00013076	FGFR1OP Isoform 1 of FGFR1 oncogene partner	EKGPTTGEGALDLSDVHSPPKSPEGK	2792.24	3	15	2792.23	2.8	2pST	15	25.6889	0.33	1.76	S160;S152;S156	3		0		0	EKGPTTGEGALDL(p)SDVH(p)SPPKpSPEGK	pept88753473
IPI00297937	CCDC37 Isoform 2 of Coiled-coil domain-containing protein 37	EGQGTKKPWRFLQTMR	2042	4	15	2041.99	7.8	1pST	15	22.0742	0			0	T333	1		0	EGQGTKKPWRFLQpTMR	pept88753474
IPI00328258	- 38 kDa protein	TSPLKDNPSPEPQLDDIKR	2229.07	3	14	2229.07	0	1pST	14	55.7887	0.25	1.143	S247	1	T246	1		0	(p)T(p)SPLKDNPSPEPQLDDIKR	pept88753478
IPI00419791	RSRC2 Isoform 1 of Arginine/serine-rich coiled-coil protein 2	EQSEVSVSPR	1196.5	2	14	1196.51	9.6	1pST	14	15.1846			S30;S32	2		0		0	EQSEV(p)SV(p)SPR	pept88753481
IPI00008708	RSL1D1 Ribosomal L1 domain-containing protein 1	ATNESEDEIPQLVPIGK	1918.89	2	14	1918.89	1.6	1pST	14	33.4925	0.27	0.501	S361	1	T358	1		0	A(p)TNE(p)SEDEIPQLVPIGK	pept88753483
IPI00293086	ZHX1 Zinc fingers and homeoboxes protein 1	KTPEQLHMLKSAFVR	1869.98	2	13	1869.96	2.7	1pST	13	7.7489	0		S677	1	T668	1		0	K(p)TPEQLHMLK(p)SAFVR	pept88753495
IPI00444077	LOC100129869 cDNA FLJ46124 fis, clone TESTI2040372	CIAADTTSTNQSGFLLHSRGPHSR	2692.22	3	13	2692.22	0.4	1pST	13	20.616				0	T188	1		0	CIAADTTS(p)TNQSGFLLHSRGPHSR	pept88753500
IPI00168860	GPR156 Probable G-protein coupled receptor 156	GSKAAFLR	928.455	1	12	928.453	8.6	1pST	12	20.4666	0.8	1.807	S691	1		0		0	GpSKAAFLR	pept88753526
IPI00180707	FREM2 Isoform 1 of FRAS1-related extracellular matrix protein 2	MPMNAALGEPSKATVSINDSVSDLPK	2783.29	4	12	2783.28	1.6	2oxM 1pST	12	14.6141	0.15	0.15	S2114	1		0		0	MPMNAALGEPpSKATVSINDSVSDLPK	pept88753529
IPI00852935	OPA1 Protein	TYLILGSAVGGGYTAKK	1863.9	3	15	1863.89	0	1pST 1pY	15	11.0745	0		S7	1	T14	1	Y2;Y13	2	T(p)YLILG(p)SAVGGG(p)Y(p)TAKK	pept88753535
IPI00031697	TMEM109 Transmembrane protein 109	LTGSRASGAQLEAK	1467.71	2	12	1467.71	4.6	1pST	12	37.016	0.04	0.065	S205	1		0		0	LTGpSRASGAQLEAK	pept88753536
IPI00375559	OTOF Isoform 1 of Otoferlin	RSKPDIKMEPSAGRPMDYQVSITVIEAR	3371.58	5	13	3371.58	0	2oxM 1pST 1pY	13	11.7805	0.01	0.021	S247;S257	2		0	Y254	1	RSKPDIKMEP(p)SAGRPMDpYQV(p)SITVIEAR	pept88753564
IPI00020956	HDGF Hepatoma-derived growth factor	GNAEGSSDEEGKLVIDEPAK	2203.89	2	11	2203.89	10	2pST	11	46.7552	0.3	1.227	S132;S133	2		0		0	GNAEGpSpSDEEGKLVIDEPAK	pept88753571
IPI00550998	KLHL26 Kelch-like protein 26	RTWGHAGAASGGRLYISGGYGISVEDK	3004.27	3	14	3004.27	8.5	2pST 1pY	14	8.6032	0		S458;S465;S471	3	T450	1	Y463;Y468	2	R(p)TWGHAGAA(p)SGGRL(p)YI(p)SGG(p)YGI(p)SVEDK	pept88753585
IPI00219527	TRIM11 Isoform 1 of Tripartite motif-containing protein 11	LHPPSPVPQGVCPAHR	1827.86	2	11	1827.86	8.4	1pST	11	69.5856			S85	1		0		0	LHPPpSPVPQGVCPAHR	pept88753597
IPI00479935	- 21 kDa protein	SHSQYNEGMGFAKPSEINRLQLTTTNSHS	3415.43	3	12	3415.46	0	1oxM 1pST 1pY	12	7.9721	0.01	0.061		0		0	Y173	1	SHSQpYNEGMGFAKPSEINRLQLTTTNSHS	pept88753620
IPI00019994	CXorf15 Gamma-taxilin	NLVSPAYCTQESREEIPGGEAR	2542.12	2	12	2542.12	0	1pST	12	60.8951			S105	1	T102	1		0	NLVSPAYC(p)TQE(p)SREEIPGGEAR	pept88753624
IPI00102856	SMAP2 Isoform 1 of Stromal membrane-associated protein 2	DLDLLASVPSPSSSGSR	1766.81	2	10	1766.81	0	1pST	10	35.4415			S219	1		0		0	DLDLLASVPpSPSSSGSR	pept88753636
IPI00296934	NKAP NF-kappa-B-activating protein	IGELGAPEVWGLSPK	1637.81	2	10	1637.82	9.8	1pST	10	22.8896	0.07	0.1	S149	1		0		0	IGELGAPEVWGLpSPK	pept88753667
IPI00383387	SLC47A2 Isoform 4 of Multidrug and toxin extrusion protein 2	AVLSSVATGSSPGITLTTYSR	2227.02	2	11	2227.02	1.7	1pST 1pY	11	20.8372			S513	1	T510	1	Y521	1	AVLSSVA(p)TGS(p)SPGITLTTpYSR	pept88753686
IPI00783147	LOC100129737 hypothetical protein	ALTMIGAYEIMDKITALNLFTR	2676.23	3	11	2676.23	3.5	2oxM 1pST 1pY	11	30.0971	0.07	1.049		0	T369	1	Y356	1	ALTMIGApYEIMDKITALNLFpTR	pept88753706
IPI00796220	MGAT4C cDNA FLJ56141, highly similar to Homo sapiens UDP-N-acetylglucosamine:a-1,3-D-mannoside beta-1,4-N-acetylglucosaminyltransferase IV, mRNA	QCSTYLRLGEFKNGNFEMSGVNQK	2886.3	3	10	2886.28	2.1	1pY	10	24.0627	0.02	0.013		0		0	Y458	1	QCSTpYLRLGEFKNGNFEMSGVNQK	pept88753719
IPI00220558	RYR1 Isoform 2 of Ryanodine receptor 1	YGESLCFVQHVASGLWLTYAAPDPK	2968.32	3	10	2968.29	2.4	1pST 1pY	10	17.0524	0.11	0.253	S343	1		0	Y358	1	YGEpSLCFVQHVASGLWLTpYAAPDPK	pept88753736
IPI00009032	SSB Lupus La protein	SPSKPLPEVTDEYK	1668.76	2	26	1668.76	2.2	1pST	26	49.7243	0.27	0.683	S94	1		0		0	SPpSKPLPEVTDEYK	pept26367828
IPI00438229	TRIM28 Isoform 1 of Transcription intermediary factor 1-beta	STAPSAAASASASAAASSPAGGGAEALELLEHCGVCR	3521.56	3	54	3521.56	0.9	1pST	54	64.3504			S49;S50	2		0		0	STAPSAAASASASAAA(p)S(p)SPAGGGAEALELLEHCGVCR	pept26367830
IPI00011253	RPS3 40S ribosomal protein S3	DEILPTTPISEQK	1549.73	2	26	1549.73	4.8	1pST	26	76.35	0	0.41	S224	1		0		0	DEILPTTPIpSEQK	pept26367831
IPI00012442	G3BP1 Ras GTPase-activating protein-binding protein 1	SSSPAPADIAQTVQEDLR	1963.89	2	55	1963.89	0	1pST	55	70.1655			S232	1		0		0	SSpSPAPADIAQTVQEDLR	pept26367832
IPI00782992	SRRM2 Isoform 1 of Serine/arginine repetitive matrix protein 2	HGGSPQPLATTPLSQEPVNPPSEASPTR	2931.38	3	36	2931.38	5.2	1pST	36	43.0349			S395;S398	2		0		0	HGGSPQPLATTPLSQEPVNPP(p)SEA(p)SPTR	pept26367834
IPI00782992	SRRM2 Isoform 1 of Serine/arginine repetitive matrix protein 2	MGQAPSQSLLPPAQDQPRSPVPSAFSDQSR	3258.51	3	26	3258.51	2.4	1pST	26	49.8818			S2449	1		0		0	MGQAPSQSLLPPAQDQPRpSPVPSAFSDQSR	pept26367835
IPI00007764	HN1 Isoform 1 of Hematological and neurological expressed 1 protein	RNSSEASSGDFLDLK	1704.74	2	67	1704.74	12.1	1pST	67	95.0294	0.19	1.026	S88	1		0		0	RNSpSEASSGDFLDLK	pept26367836
IPI00023510	RAB5A Ras-related protein Rab-5A	ASRGATRPNGPNTGNKICQFK	2353.12	2	11	2353.11	0	1pST	11	8.2417	0	1.911	S3	1	T7;T14	2		0	A(p)SRGA(p)TRPNGPN(p)TGNKICQFK	pept26367837
IPI00299076	EBAG9 Receptor-binding cancer antigen expressed on SiSo cells (Fragment)	KLSGDQITLPTTVDYSSVPK	2240.14	2	51	2240.14	35.8	1pST	51	13.6663	0.04	0.079	S36	1		0		0	KLpSGDQITLPTTVDYSSVPK	pept26367840
IPI00410590	LSM14A Isoform 2 of Protein LSM14 homolog A	SPTMEQAVQTASAHLPAPAAVGR	2369.13	3	46	2369.12	0	1pST	46	59.6432			S192	1	T194	1		0	(p)SP(p)TMEQAVQTASAHLPAPAAVGR	pept26367841
IPI00021766	RTN4 Isoform 1 of Reticulon-4	RGSSGSVDETLFALPAASEPVIR	2438.19	3	17	2438.18	2.2	1pST	17	23.6894			S184	1	T188	1		0	RGSSG(p)SVDE(p)TLFALPAASEPVIR	pept26367842
IPI00220113	MAP4 Isoform 2 of Microtubule-associated protein 4	DMESPTKLDVTLAK	1626.76	2	40	1626.76	11.5	1pST	40	65.2017	0.13	0.487	S280	1		0		0	DMEpSPTKLDVTLAK	pept26367843
IPI00847300	- Similar to Voltage-dependent anion-selective channel protein 1	LTFDSSFSPNTGKK	1607.71	2	24	1607.72	4	1pST	24	43.8284	0.42	1.007	S70	1		0		0	LTFDSpSFSPNTGKK	pept26367847
IPI00746221	LOC348262 hypothetical protein LOC348262	SPPSSSEIFTPAHEENVR	2062.9	3	34	2062.9	10.1	1pST	34	49.0584			S21	1		0		0	pSPPSSSEIFTPAHEENVR	pept26367849
IPI00023780	DNAJC5 Isoform 2 of DnaJ homolog subfamily C member 5	SLSTSGESLYHVLGLDK	1884.89	2	34	1884.89	1.6	1pST	34	84.1478	0.26	0.613	S10	1		0		0	SLpSTSGESLYHVLGLDK	pept26367851
IPI00477693	FABP12 Probable fatty acid-binding protein ENSP00000353650	LVDGKMVVESTVNSVICTR	2288.03	2	30	2288.03	18.6	1oxM 2pST	30	9.7785	0.15	0.85	S118;S122	2	T119;T126	2		0	LVDGKMVVE(p)S(p)TVN(p)SVIC(p)TR	pept26367852
IPI00220740	NPM1 Isoform 2 of Nucleophosmin	DELHIVEAEAMNYEGSPIK	2223.98	3	30	2223.98	22.8	1pST	30	70.5198	0.48	1.177	S70	1		0		0	DELHIVEAEAMNYEGpSPIK	pept26367854
IPI00852935	OPA1 Protein	TYLILGSAVGGGYTAKK	1863.9	3	19	1863.89	0	1pST 1pY	19	13.2639	0	0.389	S7	1	T14	1	Y13	1	TYLILG(p)SAVGGGpY(p)TAKK	pept26367856
IPI00306170	GAS2L1 Isoform 1 of GAS2-like protein 1	RGSRPEMTPVSLRSTK	1880.94	3	13	1880.93	7.4	1pST	13	14.4759	0.02	0.04		0	T321	1		0	RGSRPEMpTPVSLRSTK	pept26367857
IPI00217340	WWC1 Isoform 1 of Protein WWC1	TWHSQLTQEISVLK	1748.85	2	17	1748.85	0	1pST	17	17.9641	0.32	0.775		0	T1000	1		0	(p)TWHSQLTQEISVLK	pept26367858
IPI00306301	PDHA1 Mitochondrial PDHA1	LEEGPPVTTVLTR	1650.68	2	26	1650.67	10.8	3pST	26	37.016				0	T91;T92;T95	3		0	LEEGPPVpTpTVLpTR	pept26367859
IPI00015602	TOMM70A Mitochondrial import receptor subunit TOM70	ASPAPGSGHPEGPGAHLDMNSLDR	2449.06	3	25	2449.05	5.3	1pST	25	12.9525			S91;S96	2		0		0	A(p)SPAPG(p)SGHPEGPGAHLDMNSLDR	pept26367860
IPI00376317	EDC4 Isoform 1 of Enhancer of mRNA-decapping protein 4	TRSPDVISSASTALSQDIPEIASEALSR	2980.44	3	25	2980.44	4.3	1pST	25	30.3185			S734;S735;S737	3	T738	1		0	TRSPDVI(p)S(p)SA(p)S(p)TALSQDIPEIASEALSR	pept26367861
IPI00176706	RBM17 Splicing factor 45	SPTGPSNSFLANMGGTVAHK	2057.93	3	23	2057.93	0	1pST	23	37.2054	0.16	0.193	S229	1		0		0	SPTGPSNpSFLANMGGTVAHK	pept26367863
IPI00303661	- Seven transmembrane helix receptor	NKDVKYALK	1157.57	2	22	1157.58	13.3	1pY	22	52.96	0.15	0.271		0		0	Y271	1	NKDVKpYALK	pept26367865
IPI00337584	SCARA3 Isoform 1 of Scavenger receptor class A member 3	SVSIMLGTTDLLR	1564.71	2	10	1564.7	0	2pST	10	25.4351			S404	1	T410	1		0	SVpSIMLGTpTDLLR	pept26367867
IPI00856012	COL6A6 Isoform 1 of Collagen alpha-6(VI) chain	GLQGNDGSPGYGSVGRK	1727.77	2	21	1727.76	12.1	1pST	21	40.9801	0.07	0.169	S1657	1		0		0	GLQGNDGSPGYGpSVGRK	pept26367873
IPI00008868	MAP1B Microtubule-associated protein 1B	TATCHSSSSPPIDAASAEPYGFR	2488.05	3	10	2488.04	0.3	1pST	10	49.8219				0	T1811;T1813	2		0	(p)TA(p)TCHSSSSPPIDAASAEPYGFR	pept26367874
IPI00030131	TMPO Isoform Beta of Lamina-associated polypeptide 2, isoforms beta/gamma	GPPDFSSDEEREPTPVLGSGAAAAGR	2649.18	3	19	2649.17	7.6	1pST	19	76.4236				0	T74	1		0	GPPDFSSDEEREPpTPVLGSGAAAAGR	pept26367878
IPI00412044	DMBT1 Putative uncharacterized protein DMBT1	SAPGNAQFGQGSGPIVLDDVR	2163.99	2	19	2163.99	15.1	1pST	19	19.1551			S2	1		0		0	pSAPGNAQFGQGSGPIVLDDVR	pept26367879
IPI00163505	RBM39 Isoform 1 of RNA-binding protein 39	DKSPVREPIDNLTPEER	2079.99	3	18	2079.99	15.2	1pST	18	41.4463	0	0.077	S136	1		0		0	DKpSPVREPIDNLTPEER	pept26367881
IPI00029768	GRIN2A Glutamate [NMDA] receptor subunit epsilon-1	FCFTGVCSDRPGLLFSISR	2378	3	18	2378	5.3	2pST	18	17.159			S854;S862;S864	3	T850	1		0	FCF(p)TGVC(p)SDRPGLLF(p)SI(p)SR	pept26367882
IPI00061087	FAM122A Protein FAM122A	SNSAPLIHGLSDTSPVFQAEAPSAR	2631.23	3	16	2631.23	1.9	1pST	16	41.1596			S35;S37;S45	3		0		0	(p)SN(p)SAPLIHGL(p)SDTSPVFQAEAPSAR	pept26367889
IPI00829721	- Putative uncharacterized protein ENSP00000374953	MLSASCSGLVILLIFR	2034.87	3	16	2034.87	13.8	1oxM 3pST	16	10.2725			S3;S5;S7	3		0		0	MLpSApSCpSGLVILLIFR	pept26367892
IPI00027234	CYP7B1 Cytochrome P450 7B1	LLQSTGQKK	1081.55	2	15	1081.55	11.1	1pST	15	31.6592	0		S328	1		0		0	LLQpSTGQKK	pept26367894
IPI00001738	NUP88 Nuclear pore complex protein Nup88	NQSPTEAEKPASSSLPSSPPPQLLTR	2798.36	3	14	2798.35	4.6	1pST	14	25.8815	0.45	0.976	S44;S45;S46	3		0		0	NQSPTEAEKPA(p)S(p)S(p)SLPSSPPPQLLTR	pept26367903
IPI00012269	MMRN1 Multimerin-1	KPTVNLTTVLIGR	1576.82	2	14	1576.81	8.3	2pST	14	12.3785	0.01	0.043		0	T1022;T1018;T1023	3		0	KP(p)TVNLpT(p)TVLIGR	pept26367909
IPI00296992	AXL AXL receptor tyrosine kinase isoform 1	RTTEATLNSLGISEELKEK	2358.03	2	13	2358.02	3.5	3pST	13	11.3645	0.47	0.416	S515;S519	2	T508;T509;T512	3		0	R(p)T(p)TEA(p)TLN(p)SLGI(p)SEELKEK	pept26367918
IPI00303063	PDS5A Isoform 2 of Sister chromatid cohesion protein PDS5 homolog A	DLLMNDRSTGEKNGK	1784.82	2	14	1784.82	5	1oxM 1pST	14	9.0871	0.23	0.471	S773	1	T774	1		0	DLLMNDR(p)S(p)TGEKNGK	pept26367940
IPI00029048	TTLL12 Tubulin--tyrosine ligase-like protein 12	SSPGQTPEEGAQALAEFAALHGPALR	2684.25	3	12	2684.26	0	1pST	12	24.5177			S15;S16	2		0		0	(p)S(p)SPGQTPEEGAQALAEFAALHGPALR	pept26367942
IPI00784404	FAM149A Isoform 1 of Protein FAM149A	AAVLDLGSLLAK	1249.67	2	12	1249.67	11.8	1pST	12	15.485	0.14	0.239	S10	1		0		0	AAVLDLGpSLLAK	pept26367951
IPI00000757	SNAI1 Zinc finger protein SNAI1	PRSFLVR	953.477	1	11	953.485	11.5	1pST	11	16.0951			S4	1		0		0	PRpSFLVR	pept26367958
IPI00747487	- Conserved hypothetical protein	TEVLEEGTSKMITCPTKK	2147	2	11	2146.99	8.8	1oxM 1pST	11	25.1239	0.31	0.662	S98	1	T97;T102	2		0	TEVLEEG(p)T(p)SKMI(p)TCPTKK	pept26367969
IPI00010807	FZD8 Frizzled-8	SGTASSVSYPKQMPLSQV	1967.9	3	13	1967.9	2.3	1oxM 1pST	13	10.1858	0	0.155	S692	1		0		0	SGTASSVSYPKQMPL(p)SQV	pept26367975
IPI00011865	PDGFD Isoform 2 of Platelet-derived growth factor D	DTSATPQSASIKALR	1704.74	2	11	1704.75	0	2pST	11	20.1108	0.48	0.948	S22;S27	2	T21;T24	2		0	D(p)T(p)SA(p)TPQ(p)SASIKALR	pept26367995
IPI00027009	PACSIN2 Isoform 1 of Protein kinase C and casein kinase substrate in neurons protein 2	CKQDVLKTK	1204.6	1	10	1204.6	0	1pST	10	11.217	0.12	0.191		0	T204	1		0	CKQDVLKpTK	pept26368005
IPI00043491	NPHP3 Isoform 4 of Nephrocystin-3	NQELLSMGRREAK	1626.76	2	10	1626.75	3.3	1oxM 1pST	10	36.5351	0.39	0.295	S111	1		0		0	NQELLpSMGRREAK	pept26368018
IPI00888492	LOC651709 similar to facioscapulohumeral muscular dystrophy	GLSYARERGPSPCSSPAR	2026.91	2	10	2026.9	0	1pST	10	20.616			S218;S219	2		0		0	GLSYARERGPSPC(p)S(p)SPAR	pept26368045
IPI00887714	LOC728931 similar to hCG17429	DVLSGVPSEQRNSLMVMEAVHFSEGTEKR	3391.52	3	10	3391.5	5.5	2pST	10	14.93	0.28	0.392	S196;S187;S191	3		0		0	DVL(p)SGVP(p)SEQRNpSLMVMEAVHFSEGTEKR	pept26368049
IPI00216049	HNRNPK Isoform 1 of Heterogeneous nuclear ribonucleoprotein K	IIPTLEEGLQLPSPTATSQLPLESDAVECLNYQHYK	4134.02	3	40	4133.99	1.7	1pST	40	49.4402	0.26	0.797	S116	1	T118;T120	2		0	IIPTLEEGLQLP(p)SP(p)TA(p)TSQLPLESDAVECLNYQHYK	pept91607171
IPI00220740	NPM1 Isoform 2 of Nucleophosmin	DELHIVEAEAMNYEGSPIK	2230	2	72	2230	40.1	1pST	72	30.6957	0.11	0.067	S70	1		0		0	DELHIVEAEAMNYEGpSPIK	pept91607177
IPI00438229	TRIM28 Isoform 1 of Transcription intermediary factor 1-beta	STAPSAAASASASAAASSPAGGGAEALELLEHCGVCR	3521.56	3	68	3521.56	2.5	1pST	68	65.8549			S50	1		0		0	STAPSAAASASASAAASpSPAGGGAEALELLEHCGVCR	pept91607178
IPI00220409	PRKAB1 5'-AMP-activated protein kinase subunit beta-1	SHNNFVAILDLPEGEHQYK	2290.05	3	65	2290.04	55.2	1pST	65	136.719	0.33	1.234	S108	1		0		0	pSHNNFVAILDLPEGEHQYK	pept91607179
IPI00642862	PPIL4 Peptidyl-prolyl cis-trans isomerase-like 4	INHTVILDDPFDDPPDLLIPDRSPEPTR	3276.57	3	56	3276.57	4.9	1pST	56	83.525			S178	1		0		0	INHTVILDDPFDDPPDLLIPDRpSPEPTR	pept91607180
IPI00479997	STMN1 Stathmin	ASGQAFELILSPR	1467.71	2	29	1467.71	26.9	1pST	29	43.1109			S25	1		0		0	ASGQAFELILpSPR	pept91607182
IPI00479997	STMN1 Stathmin	RASGQAFELILSPR	1623.8	2	24	1623.81	12.9	1pST	24	17.1824			S16;S25	2		0		0	RA(p)SGQAFELIL(p)SPR	pept91607183
IPI00451401	TPI1 Isoform 2 of Triosephosphate isomerase	KQSLGELIGTLNAAK	1621.84	2	30	1621.84	19.9	1pST	30	29.8182	0.36	1.208	S21	1		0		0	KQpSLGELIGTLNAAK	pept91607185
IPI00782992	SRRM2 Isoform 1 of Serine/arginine repetitive matrix protein 2	HGGSPQPLATTPLSQEPVNPPSEASPTR	2931.38	3	40	2931.38	0.1	1pST	40	50.2025			S398	1	T400	1		0	HGGSPQPLATTPLSQEPVNPPSEA(p)SP(p)TR	pept91607187
IPI00015602	TOMM70A Mitochondrial import receptor subunit TOM70	ASPAPGSGHPEGPGAHLDMNSLDR	2449.05	3	35	2449.05	4.3	1pST	35	81.8497			S91	1		0		0	ApSPAPGSGHPEGPGAHLDMNSLDR	pept91607188
IPI00296022	UQCRH Cytochrome b-c1 complex subunit 6, mitochondrial	SHTEEDCTEELFDFLHAR	2314.92	3	34	2314.92	1.1	1pST	34	84.1478			S61	1	T63	1		0	(p)SH(p)TEEDCTEELFDFLHAR	pept91607189
IPI00003168	PRPSAP2 Phosphoribosyl pyrophosphate synthetase-associated protein 2	LGIAVIHGEAQDAESDLVDGRHSPPMVR	3064.44	4	33	3064.44	28.4	1oxM 1pST	33	86.3634			S227	1		0		0	LGIAVIHGEAQDAESDLVDGRHpSPPMVR	pept91607191
IPI00647635	GIGYF2 Isoform 2 of PERQ amino acid-rich with GYF domain-containing protein 2	VGVEASEETPQTSSSSARPGTPSDHQSQEASQFER	3782.65	3	32	3782.63	0.6	1pST	32	55.702			S406	1	T404	1		0	VGVEASEETPQTSSSSARPG(p)TP(p)SDHQSQEASQFER	pept91607192
IPI00045423	PARD3 Isoform 7 of Partitioning defective 3 homolog	RSSDPALIGLSTSVSDSNFSSEEPSR	2804.25	3	32	2804.25	4.7	1pST	32	29.3453			S152	1	T153	1		0	RSSDPALIGL(p)S(p)TSVSDSNFSSEEPSR	pept91607193
IPI00477693	FABP12 Probable fatty acid-binding protein ENSP00000353650	LVDGKMVVESTVNSVICTR	2288.03	2	31	2288.03	14	1oxM 2pST	31	10.4795	0.25	0.859	S118;S122	2	T119;T126	2		0	LVDGKMVVE(p)S(p)TVN(p)SVIC(p)TR	pept91607194
IPI00002803	PKN1 Serine/threonine-protein kinase N1	TDVSNFDEEFTGEAPTLSPPR	2388.02	2	31	2388.02	12.4	1pST	31	78.7519			S916	1		0		0	TDVSNFDEEFTGEAPTLpSPPR	pept91607195
IPI00013905	PRKAB2 5'-AMP-activated protein kinase subunit beta-2	SHNDFVAILDLPEGEHQYK	2291.03	3	30	2291.03	20.8	1pST	30	69.1689	0.19	1.053	S108	1		0		0	pSHNDFVAILDLPEGEHQYK	pept91607196
IPI00064767	ARHGAP17 Isoform 1 of Rho GTPase-activating protein 17	SPSPPTQHTGQPPGQPSAPSQLSAPR	2686.25	3	28	2686.25	0	1pST	28	44.9297				0	T679;T682	2		0	SPSPP(p)TQH(p)TGQPPGQPSAPSQLSAPR	pept91607197
IPI00165041	TCOF1 Treacher Collins-Franceschetti syndrome 1 isoform a	SSSEESDSDREALAAMNAAQVKPLGK	2770.24	3	28	2770.25	4	1pST	28	29.3887	0.36	1.082	S482	1		0		0	SSSEE(p)SDSDREALAAMNAAQVKPLGK	pept91607198
IPI00555610	AHNAK Putative uncharacterized protein AHNAK	MPKMKMPTFSTPGAK	1752.82	3	17	1752.81	5.8	1oxM 1pST	17	18.2654	0		S390	1	T391	1		0	MPKMKMPTF(p)S(p)TPGAK	pept91607201
IPI00555610	AHNAK Putative uncharacterized protein AHNAK	CPKVSVGAPDLSLEASEGSIKLPK	2641.26	3	11	2641.25	3.7	2pST	11	22.9348	0.06	0.08	S2456;S2467	2		0		0	CPKVpSVGAPDLSLEApSEGSIKLPK	pept91607202
IPI00410590	LSM14A Isoform 2 of Protein LSM14 homolog A	SPTMEQAVQTASAHLPAPAAVGR	2369.13	3	25	2369.12	0	1pST	25	25.1239			S192	1	T194	1		0	(p)SP(p)TMEQAVQTASAHLPAPAAVGR	pept91607208
IPI00026689	CDC2 Putative uncharacterized protein DKFZp686L20222	VYTHEVVTLWYR	1644.77	2	26	1644.77	1.5	1pY	26	45.4776				0		0	Y166	1	VpYTHEVVTLWYR	pept91607212
IPI00782966	ZFP106 Zinc finger protein 106 homolog	RHSAQLSSDHIIPLMHLAK	2335.11	3	16	2335.1	3.2	1oxM 2pST	16	7.0722	0.05	0.072	S937;S941;S942	3		0		0	RH(p)SAQL(p)S(p)SDHIIPLMHLAK	pept91607215
IPI00742682	TPR Nucleoprotein TPR	SKSLESQVENLQK	1574.76	2	10	1574.76	0	1pST	10	12.8968	0.02	0.014	S1490;S1492	2		0		0	(p)SK(p)SLESQVENLQK	pept91607218
IPI00008868	MAP1B Microtubule-associated protein 1B	LGDVSPTQIDVSQFGSFK	2003.92	2	23	2003.92	2.1	1pST	23	30.8297	0.41	0.936	S1501	1		0		0	LGDVpSPTQIDVSQFGSFK	pept91607219
IPI00008475	HMGCS1 Hydroxymethylglutaryl-CoA synthase, cytoplasmic	RPTPNDDTLDEGVGLVHSNIATEHIPSPAK	3259.56	4	23	3259.55	2.5	1pST	23	37.7985	0.14	0.732	S495	1		0		0	RPTPNDDTLDEGVGLVHSNIATEHIPpSPAK	pept91607221
IPI00220219	COPB2 Coatomer subunit beta'	STAQQELDGKPASPTPVIVASHTANK	2726.33	3	20	2726.33	2	1pST	20	49.9401	0.26	1.188	S859	1		0		0	STAQQELDGKPApSPTPVIVASHTANK	pept91607234
IPI00796012	SERPINB3 Squamous cell carcinoma antigen 1	SKENNIFYSPISITSALGMVLLGAKDNTAQQIK	3716.81	4	20	3716.82	3.9	2pST	20	19.8332	0.6	0.64	S30;S33	2		0		0	SKENNIFYpSPIpSITSALGMVLLGAKDNTAQQIK	pept91607242
IPI00384376	SDK2 Isoform 3 of Protein sidekick-2	YILEMSENNAPWTVLLASVDPKATSVTVK	3415.55	3	20	3415.55	0	2pST 1pY	20	20.3545	0.82	1.264	S628;S640	2		0	Y623	1	pYILEMpSENNAPWTVLLA(p)SVDPKATSVTVK	pept91607246
IPI00171057	SSH3 Isoform 2 of Protein phosphatase Slingshot homolog 3	FIEAARAQGTHVLVHCKMGVSR	2546.25	4	16	2546.24	10.7	1pST	16	9.4396	0.04	0.04	S418	1	T407	1		0	FIEAARAQG(p)THVLVHCKMGV(p)SR	pept91607257
IPI00456887	HNRNPUL2 Heterogeneous nuclear ribonucleoprotein U-like protein 2	SKSPLPPEEEAKDEEEDQTLVNLDTYTSDLHFQVSK	4197.9	4	18	4197.92	2.6	1pST	18	21.083	0.43	1.209	S226;S228	2		0		0	(p)SK(p)SPLPPEEEAKDEEEDQTLVNLDTYTSDLHFQVSK	pept91607259
IPI00007764	HN1 Isoform 1 of Hematological and neurological expressed 1 protein	RNSSEASSGDFLDLK	1710.75	2	14	1710.76	0	1pST	14	33.4925	0.22	0.234	S88	1		0		0	RNSpSEASSGDFLDLK	pept91607290
IPI00298994	TLN1 Talin-1	SKDHFGLEGDEESTMLEDSVSPK	2616.1	3	14	2616.09	8.3	1pST	14	17.4366	0.28	0.69	S423;S425	2		0		0	SKDHFGLEGDEESTMLED(p)SV(p)SPK	pept91607292
IPI00332872	C6orf103 Chromosome 6 open reading frame 103	MNLEQYAVSLLRLMFKSK	2256.13	2	15	2256.15	0	1pST	15	11.9076	0.04	0.081	S9	1		0		0	MNLEQYAVpSLLRLMFKSK	pept91607320
IPI00736337	RGPD3 hypothetical protein isoform 1	SVMQELENYSEGGPLYKNGSLRNADSEIK	3575.47	3	16	3575.44	6.7	1oxM 3pST 1pY	16	11.4738	0.03	0.088	S758;S768;S774	3		0	Y764	1	SVMQELENYpSEGGPLpYKNGpSLRNADpSEIK	pept91607324
IPI00383918	TTN cDNA FLJ34965 fis, clone NTONG2004308	YSIPTGGPNPTGTFKTYPSKIER	2676.23	3	15	2676.23	3.2	1pST 1pY	15	14.5789	0	0.037	S399;S416	2		0	Y398;Y414	2	(p)Y(p)SIPTGGPNPTGTFKT(p)YP(p)SKIER	pept91607335
IPI00185919	LARP1 Isoform 1 of La-related protein 1	GLSASLPDLDSENWIEVK	2051.94	2	12	2051.95	0	1pST	12	43.0758	0.53	1.199	S548	1		0		0	GLSApSLPDLDSENWIEVK	pept91607354
IPI00025346	PEX14 Peroxisomal membrane protein PEX14	EGHSPEGSTVTYHLLGPQEEGEGVVDVK	3029.37	3	14	3029.37	3.2	1pST	14	19.8652	1.37	1.635	S282	1		0		0	EGH(p)SPEGSTVTYHLLGPQEEGEGVVDVK	pept91607372
IPI00413140	DNM1 Isoform 1 of Dynamin-1	CVDMVISELISTVR	1700.8	3	12	1700.79	0	1pST	12	24.9099			S437	1		0		0	CVDMVISELIpSTVR	pept91607379
IPI00886855	PHC1B hypothetical LOC653441, partial	RAVSWLNEVLLHDLR	1899.98	3	12	1899.97	9	1pST	12	32.5624			S905	1		0		0	RAVpSWLNEVLLHDLR	pept91607386
IPI00017451	SF3A1 Splicing factor 3 subunit 1	FGESEEVEMEVESDEEDDKQEK	2696.02	3	11	2696.02	9	1pST	11	7.4006	0.33	0.952	S320;S329	2		0		0	FGE(p)SEEVEMEVE(p)SDEEDDKQEK	pept91607432
IPI00296485	MAP1S Microtubule-associated protein 1S	SASPHDVDLCLVSPCEFEHR	2434.01	3	11	2434.01	0	1pST	11	48.6255			S729;S731	2		0		0	(p)SA(p)SPHDVDLCLVSPCEFEHR	pept91607467
IPI00220558	RYR1 Isoform 2 of Ryanodine receptor 1	EEQNFVVQNEINNMSFLTADNKSKMAK	3236.48	3	11	3236.49	0	1oxM 1pST	11	13.3374	0.11	0.208	S3468	1	T3471	1		0	EEQNFVVQNEINNM(p)SFL(p)TADNKSKMAK	pept91607470
IPI00294398	HADH Isoform 1 of Hydroxyacyl-coenzyme A dehydrogenase, mitochondrial	TPMTSQKTFESLVDFSK	2110.92	5	10	2110.9	0.7	2pST	10	15.6602	0.04	0.084	S190	1	T189;T186	2		0	(p)TPMpT(p)SQKTFESLVDFSK	pept91607491
IPI00419992	AASDH Isoform 1 of Acyl-CoA synthetase family member 4	LASVLFSHHRVTVLQATPTLLR	2538.36	3	10	2538.38	0	1pST	10	13.8367			S279	1	T284	1		0	LASVLF(p)SHHRV(p)TVLQATPTLLR	pept91607492
IPI00152538	ABCC11 Isoform 2 of ATP-binding cassette transporter sub-family C member 11	GHEVVGIVGRTGSGKSSLGMALFR	2500.26	3	10	2500.27	3.7	1pST	10	14.9466	0.28	0.851	S1179	1	T1177	1		0	GHEVVGIVGR(p)TG(p)SGKSSLGMALFR	pept91607500
IPI00409765	APOBEC3F Isoform 2 of DNA dC-&gt;dU-editing enzyme APOBEC-3F	NTVWLCYEVKTKGPSRPR	2436.06	5	11	2436.06	2.7	3pST	11	32.8864	0	0.16	S45	1	T32;T41	2		0	NpTVWLCYEVKpTKGPpSRPR	pept91607578
IPI00880005	- Putative uncharacterized protein ENSP00000370999	EVMASRNGQYSPKPPAKDTEGWTGGK	2870.3	3	10	2870.31	0	1pST	10	21.0479	0.08	0.143		0	T199;T203	2		0	EVMASRNGQYSPKPPAKD(p)TEGW(p)TGGK	pept91607594
IPI00477693	FABP12 Probable fatty acid-binding protein ENSP00000353650	LVDGKMVVESTVNSVICTR	2288.03	2	41	2288.03	22.3	1oxM 2pST	41	11.0745	0.17	0.796	S118;S122	2	T119;T126	2		0	LVDGKMVVE(p)S(p)TVN(p)SVIC(p)TR	pept96590031
IPI00470594	C1orf144 Isoform 1 of UPF0485 protein C1orf144	SKSPPKVPIVIQDDSLPAGPPPQIR	2727.48	3	25	2727.48	0	1pST	25	25.8815	0		S37;S39	2		0		0	(p)SK(p)SPPKVPIVIQDDSLPAGPPPQIR	pept96590034
IPI00218258	LYL1 lymphoblastic leukemia derived sequence 1	AEMVCAPSPAPAPPPKPASPGPPQVEEVGHR	3236.52	3	24	3236.51	18	1pST	24	86.2242	0.64	0.723	S36	1		0		0	AEMVCAPSPAPAPPPKPApSPGPPQVEEVGHR	pept96590036
IPI00640364	OTUD5 Isoform 1 of OTU domain-containing protein 5	ASPPPQGPLPGPPGALHR	1824.9	2	20	1824.9	18.3	1pST	20	42.6123			S64	1		0		0	ApSPPPQGPLPGPPGALHR	pept96590042
IPI00298105	EPHA3 Isoform 1 of Ephrin type-A receptor 3	KIISSIKALETQSK	1636.92	3	17	1636.92	0	1pST	17	22.4978	0	0.193	S976	1	T974	1		0	KIISSIKALE(p)TQ(p)SK	pept96590047
IPI00103148	CCDC132 Isoform 2 of Coiled-coil domain-containing protein 132	QGLKSPQESLSDLGAIESLR	2207.1	4	14	2207.08	1.9	1pST	14	15.3525	0.15	0.208	S28	1		0		0	QGLKSPQESLSDLGAIEpSLR	pept96590073
IPI00043491	NPHP3 Isoform 4 of Nephrocystin-3	EYEIFRVSKNQELLSMGR	2294.06	2	14	2294.08	6.1	1oxM 1pY	14	13.4315	0	0.413		0		0	Y98	1	EpYEIFRVSKNQELLSMGR	pept96590110
IPI00015404	ARID1B Isoform 1 of AT-rich interactive domain-containing protein 1B	KSSSSTTTGEKITK	1533.72	2	11	1533.73	0	1pST	11	13.0695	0.02	0.07	S1034	1		0		0	K(p)SSSSTTTGEKITK	pept96590131
IPI00386195	- FLJ00297 protein (Fragment)	ALGTRSPSLRKPLR	1630.9	4	10	1630.9	0.7	1pST	10	13.5838	0.43	1.046	S30;S32	2	T28	1		0	ALG(p)TR(p)SP(p)SLRKPLR	pept96590159
IPI00329030	JAZF1 Isoform 1 of Juxtaposed with another zinc finger protein 1	LSLTLSSSVSRGNVSTPPR	2037.02	2	10	2037.03	4.1	1pST	10	12.7146			S93	1		0		0	LSLTLSSSVpSRGNVSTPPR	pept96590164
IPI00872354	ARMC2 Armadillo repeat-containing protein 2	MLSPNDKMLGKLDPFYQPSVSK	2676.23	3	12	2676.21	0	1oxM 2pST	12	12.7239	0.04	0.072	S21;S3;S19	3		0		0	ML(p)SPNDKMLGKLDPFYQP(p)SVpSK	pept96590172
IPI00031058	RGSL1 cDNA FLJ61667, highly similar to Homo sapiens regulator of G-protein signalling like 2 (RGSL2), mRNA	MEIIKETKTVSR	1679.73	3	10	1679.71	2.7	3pST	10	14.383	0.01	0.014	S657	1	T653;T655	2		0	MEIIKEpTKpTVpSR	pept96590175
IPI00384224	DUSP9 Similar to dual specificity phosphatase 9	ISLASSLRNK	1167.6	2	12	1167.6	0	1pST	12	22.2043	0	0.151	S6	1		0		0	ISLASpSLRNK	pept96590178
IPI00887713	LOC647163 similar to MCM3 minichromosome maintece deficient 3	AQPSQHRGPHTPASSPGSGSMTPQHRSPGHPTTAVQSSR	4157.82	6	10	4157.84	2.7	2pST	10	28.1363			S194;S204;S205	3		0		0	AQPSQHRGPHTPASSPGSGSMTPQHRpSPGHPTTAVQ(p)S(p)SR	pept96590184
IPI00030255	PLOD3 Procollagen-lysine,2-oxoglutarate 5-dioxygenase 3	VGVWNVPYISQAYVIR	1942.95	2	10	1942.97	2.9	1pST	10	18.5178			S462	1		0		0	VGVWNVPYIpSQAYVIR	pept96590209
IPI00888928	PDZD7 similar to FLJ00011 protein	ERLGALKVSPSASAPR	1717.87	3	10	1717.89	1.2	1pST	10	14.0463	0		S39;S41;S43	3		0		0	ERLGALKV(p)SP(p)SA(p)SAPR	pept96590212
