# Supplementary material for: Quantitative Phosphoproteomics of Proteasome Inhibition in Multiple Myeloma Cells
Source: PLoS One. 2010 Sep 29;5(9):e13095. doi: 10.1371/journal.pone.0013095 (PMC2947515; doi:10.1371/journal.pone.0013095)
Supplement: Table S2 — List of all borterzomib regulated phosphoproteins. (0.03 MB XLS) [file pone.0013095.s003.xls]

## Sheet: Table 1
Table S2. List of all borterzomib regulated phosphoproteins.
Accession	Description	SILAC ratio	Standard	Phosphopeptide sequence
Number		(H/L)	Deviation
IPI00784404	Isoform 1 of Protein FAM149A	0.239	0.14	AAVLDLGpSLLAK
IPI00289819	Cation-independent mannose-6-phosphate receptor	0.136	0.09	ALSSLHGDDQDpSEDEVLTIPEVK
IPI00023510	Ras-related protein Rab-5A	1.911	0	A(p)SRGA(p)TRPNGPN(p)TGNKICQFK
IPI00008708	Ribosomal L1 domain-containing protein 1	0.501	0.27	A(p)TNE(p)SEDEIPQLVPIGK
IPI00027009	Isoform 1 of Protein kinase C and casein kinase substrate in neurons protein 2	0.191	0.12	CKQDVLKpTK
IPI00555610	Putative uncharacterized protein AHNAK	0.08	0.06	CPKVpSVGAPDLSLEApSEGSIKLPK
IPI00011253	40S ribosomal protein S3	0.41	0	DEILPTTPIpSEQK
IPI00220740	Isoform 2 of Nucleophosmin	0.067	0.11	DELHIVEAEAMNYEGpSPIK
IPI00013214	DNA replication licensing factor MCM3	0.041	0.02	DGDSYDPYDF(p)SD(p)TEEEMPQVHTPK
IPI00163505	Isoform 1 of RNA-binding protein 39	0.012	0.01	DKpSPVREPIDNLTPEER
IPI00303063	Isoform 2 of Sister chromatid cohesion protein PDS5 homolog A	0.471	0.23	DLLMNDR(p)S(p)TGEKNGK
IPI00070809	Isoform SV1 of PITSLRE serine/threonine-protein kinase CDC2L2	0.273	0.17	DLLSDLQDI(p)SD(p)SERK
IPI00220113	Isoform 2 of Microtubule-associated protein 4	0.487	0.13	DMEpSPTKLDVTLAK
IPI00887714	LOC728931 similar to hCG17429	0.392	0.28	DVL(p)SGVP(p)SEQRNpSLMVMEAVHFSEGTEKR
IPI00220558	Isoform 2 of Ryanodine receptor 1	0.208	0.11	EEQNFVVQNEINNM(p)SFL(p)TADNKSKMAK
IPI00025346	Peroxisomal membrane protein PEX14	1.635	1.37	EGH(p)SPEGSTVTYHLLGPQEEGEGVVDVK
IPI00018500	AT-rich interactive domain-containing protein 3A	0.06	0.04	EGPGEEHFEDMApSDEDMKPK
IPI00013076	Isoform 1 of FGFR1 oncogene partner	1.76	0.33	EKGPTTGEGALDL(p)SDVH(p)SPPKpSPEGK
IPI00299468	Acyl-CoA desaturase	0.394	0.24	EKG(p)S(p)TLDLSDLEAEK
IPI00298082	Putative uncharacterized protein CLCA4	0.081	0.05	EpSFAFKPENIpSEENATHIFIAIKSIDK
IPI00479997	Stathmin	0.486	0.09	ESVPEFPLpSPPK
IPI00880005	Putative uncharacterized protein ENSP00000370999	0.143	0.08	EVMASRNGQYSPKPPAKD(p)TEGW(p)TGGK
IPI00043491	Isoform 4 of Nephrocystin-3	0.413	0	EpYEIFRVSKNQELLSMGR
IPI00414127	Ran-specific GTPase-activating protein	0.593	0.33	FApSENDLPEWK
IPI00171057	Isoform 2 of Protein phosphatase Slingshot homolog 3	0.04	0.04	FIEAARAQG(p)THVLVHCKMGV(p)SR
IPI00856012	Isoform 1 of Collagen alpha-6(VI) chain	0.169	0.07	GLQGNDGSPGYGpSVGRK
IPI00168860	Probable G-protein coupled receptor 156	1.807	0.8	GpSKAAFLR
IPI00002135	Transforming acidic coiled-coil-containing protein 3	0.554	0.18	HGGVCAPAAVA(p)T(p)SPPGAIPK
IPI00296934	NF-kappa-B-activating protein	0.1	0.07	IGELGAPEVWGLpSPK
IPI00384224	Similar to dual specificity phosphatase 9	0.151	0	ISLASpSLRNK
IPI00022373	RNA-binding protein NOB1	2.246	0.99	KDDpSDDDGGGWITPSNIK
IPI00298105	Isoform 1 of Ephrin type-A receptor 3	0.193	0	KIISSIKALE(p)TQ(p)SK
IPI00022796	Putative high mobility group protein 1-like 1	0.07	0.05	KKHSDASVNF(p)SEF(p)SNK
IPI00299076	Receptor-binding cancer antigen expressed on SiSo cells (Fragment)	0.079	0.04	KLpSGDQITLPTTVDYSSVPK
IPI00012269	Multimerin-1	0.043	0.01	KP(p)TVNLpT(p)TVLIGR
IPI00015404	Isoform 1 of AT-rich interactive domain-containing protein 1B	0.07	0.02	K(p)SSSSTTTGEKITK
IPI00411743	Coiled-coil domain-containing protein 15	0.061	0	LApSFKpTVIKK
IPI00003494	Securin	0.577	0.28	LFQLGPPpSPVK
IPI00005202	Membrane-associated progesterone receptor component 2	0.111	0.09	LLKPGEEPSEY(p)TDEED(p)TKDHNKQD
IPI00031697	Transmembrane protein 109	0.065	0.04	LTGpSRASGAQLEAK
IPI00031058	cDNA FLJ61667, highly similar to Homo sapiens regulator of G-protein signalling like 2 (RGSL2), mRNA	0.014	0.01	MEIIKEpTKpTVpSR
IPI00872354	Armadillo repeat-containing protein 2	0.072	0.04	ML(p)SPNDKMLGKLDPFYQP(p)SVpSK
IPI00332872	Chromosome 6 open reading frame 103	0.081	0.04	MNLEQYAVpSLLRLMFKSK
IPI00180707	Isoform 1 of FRAS1-related extracellular matrix protein 2	0.15	0.15	MPMNAALGEPpSKATVSINDSVSDLPK
IPI00303661	Seven transmembrane helix receptor	0.271	0.15	NKDVKpYALK
IPI00043491	Isoform 4 of Nephrocystin-3	0.295	0.39	NQELLpSMGRREAK
IPI00409765	Isoform 2 of DNA dC-&gt;dU-editing enzyme APOBEC-3F	0.16	0	NpTVWLCYEVKpTKGPpSRPR
IPI00640981	E3 ubiquitin-protein ligase UBR4	0.054	0	NpYL(p)SV(p)SL(p)SEHHMA(p)TLA(p)SIIKEVDK
IPI00796220	cDNA FLJ56141, highly similar to Homo sapiens UDP-N-acetylglucosamine:a-1,3-D-mannoside beta-1,4-N-acetylglucosaminyltransferase IV, mRNA	0.013	0.02	QCSTpYLRLGEFKNGNFEMSGVNQK
IPI00103148	Coiled-coil domain-containing protein 132	0.208	0.15	QGLKSPQESLSDLGAIEpSLR
IPI00306170	GAS2-like protein 1	0.04	0.02	RGSRPEMpTPVSLRSTK
IPI00782966	Zinc finger protein 106 homolog	0.072	0.05	RH(p)SAQL(p)S(p)SDHIIPLMHLAK
IPI00007764	Hematological and neurological expressed 1 protein	0.234	0.22	RNSpSEASSGDFLDLK
IPI00375559	Otoferlin	0.021	0.01	RSKPDIKMEP(p)SAGRPMDpYQV(p)SITVIEAR
IPI00296992	AXL receptor tyrosine kinase isoform 1	0.416	0.47	R(p)T(p)TEA(p)TLN(p)SLGI(p)SEELKEK
IPI00420025	Armadillo repeat-containing protein 10	0.177	0.11	(p)SAEDL(p)TDGSYDDVLNAEQLQK
IPI00010807	Frizzled-8	0.155	0	SGTASSVSYPKQMPL(p)SQV
IPI00479935	21 kDa protein	0.061	0.01	SHSQpYNEGMGFAKPSEINRLQLTTTNSHS
IPI00792677	cDNA FLJ60097, highly similar to Tubulin alpha-ubiquitous chain	0.166	0.06	pSIQFVDWCPTGFK
IPI00742682	Nucleoprotein TPR	0.014	0.02	(p)SK(p)SLESQVENLQK
IPI00023780	Isoform 2 of DnaJ homolog subfamily C member 5	0.613	0.26	SLpSTSGESLYHVLGLDK
IPI00296432	Isoform 1 of Protein IWS1 homolog	0.157	0.08	SPASDSETEDALKPQISD(p)SE(p)SEEPPR
IPI00019848	Isoform 1 of Host cell factor	0.45	0.43	pSPISVPGGSALISNLGK
IPI00176706	Splicing factor 45	0.193	0.16	SPTGPSNpSFLANMGGTVAHK
IPI00176706	Splicing factor 45	0.204	0.13	SPTGP(p)SN(p)SFLANMGGTVAHK
IPI00736337	hypothetical protein isoform 1	0.088	0.03	SVMQELENYpSEGGPLpYKNGpSLRNADpSEIK
IPI00217223	Multifunctional protein ADE2	0.472	0.17	TKEVYELLDpSPGK
IPI00294398	Isoform 1 of Hydroxyacyl-coenzyme A dehydrogenase, mitochondrial	0.084	0.04	(p)TPMpT(p)SQKTFESLVDFSK
IPI00852935	OPA1 Protein	0.389	0	TYLILG(p)SAVGGGpY(p)TAKK
IPI00395887	Thioredoxin domain-containing protein 1	0.166	0.13	VEEEQEADEEDVpSEEEAESK
IPI00036742	Isoform 1 of Protein virilizer homolog	0.068	0.02	VIpSHDRDSPPPPPPPPPPPQPQPSLK
IPI00011118	Ribonucleoside-diphosphate reductase subunit M2	0.56	0.11	VPLAPITDPQQLQLpSPLK
IPI00641582	BAG family molecular chaperone regulator 3	0.226	0.11	VPPAPVPCPPPpSPGPSAVPSSPK
IPI00220558	Isoform 2 of Ryanodine receptor 1	0.253	0.11	YGEpSLCFVQHVASGLWLTpYAAPDPK
IPI00383918	cDNA FLJ34965 fis, clone NTONG2004308	0.037	0	(p)Y(p)SIPTGGPNPTGTFKT(p)YP(p)SKIER
