# Supplementary material for: Quantitative Phosphoproteomics of Proteasome Inhibition in Multiple Myeloma Cells
Source: PLoS One. 2010 Sep 29;5(9):e13095. doi: 10.1371/journal.pone.0013095 (PMC2947515; doi:10.1371/journal.pone.0013095)
Supplement: Table S3 — List of known and novel phosphorylation sites in the identified phosphoproteins. (0.10 MB XLS) [file pone.0013095.s004.xls]

## Sheet: new phospho_site
Table S3. List of known and novel phosphorylation sites in identified
phosphoproteins. PhosphoSite (http://www.Phosphosite.org) was used to distinguish
known from novel phosphorylation sites.
Protein ID	Protein Name	uniport ID	Known phosphosites	Phosphosites identified in U266 cells	Novel phosphosites
IPI00000757	SNAI1 Zinc finger protein SNAI1	O95863	S92|S96|S92|S96|S100|S96|S100|S104|S107|S100|S104|S107|S111|S100|S104|S107|S111|S104|S107|S111|S115|S111|S115|S119|S115|S119|S246	S4	S4
IPI00001738	NUP88 Nuclear pore complex protein Nup88	Q99567	S35|T37|S35|T37|S45|S46|S49|S50|S45|S46|S49|S50|S45|S46|S49|S50|S45|S46|S49|S50|T57|S50|T57|S96|S167|S168|S170|T169|S167|S168|S170|T169|S167|S168|S170|T169|S167|S168|S170|T169|S442|S517|T525|S540|S698	S44|S45|S46	S44
IPI00002135	TACC3 Transforming acidic coiled-coil-containing protein 3	Q9Y6A5	S25|S71|S177|S250|S317|T315|S317|T315|S434|T481|S558	S250|S175|S177|T249	S175|T249
IPI00002349	NUFIP2 Nuclear fragile X mental retardation-interacting protein 2	Q7Z417	S112|S113|S112|S113|S112|S113|S212|S214|S216|T219|Y218|S212|S214|S216|T219|T220|Y218|S212|S214|S216|T219|T220|Y218|S212|S214|S216|T219|T220|Y218|S212|S214|S216|T219|T220|Y218|S214|S216|T219|T220|Y218|S325|S329|S325|S329|S376|S379|T378|S376|S379|T378|S376|S379|T378|S572|T571|S572|T571|S608|S629|T631|T633|S629|S637|T631|T633|S629|S637|T631|T633|S637|T631|T633|S652|S692	S652
IPI00002803	PKN1 Serine/threonine-protein kinase N1	Q16512	T64|S240|T353|S374|S533|S537|T531|S533|S537|T531|S533|S537|T531|S559|S561|S562|T557|S559|S561|S562|T557|S559|S561|S562|T557|S559|S561|S562|T557|S576|S576|S608|S773|T772|T774|T778|S773|T772|T774|T778|S773|T772|T774|T778|S773|T772|T774|T778|S916	S916
IPI00003168	PRPSAP2 Phosphoribosyl pyrophosphate synthetase-associated protein 2	O60256	Y52|T144|S227	S227
IPI00003394	SMN1;SMN2 Isoform SMN of Survival motor neuron protein	Q16637	S4|S5|S8|S4|S5|S8|S4|S5|S8|S8|S28|S31|T25|S28|S31|T25|S28|S31|T25|Y43|T69|Y109|Y127|Y130|Y127|Y130	S31
IPI00003494	PTTG1 Securin	O95997	S165	S165
IPI00004795	CLNS1A Methylosome subunit pICln	P54105	S2|S45|S102|S102|Y147|Y152|Y147|Y152|Y168|Y170|Y168|Y170|S193|Y200|S193|T207|Y200|S210|T207|Y200|Y214|S210|T207|Y214|S210|T207|Y214|T223	S102
IPI00004901	GPRC5C cDNA FLJ20242 fis, clone COLF6369	Q9NXI0	Y23|Y28|Y35|Y28|Y35|Y69|Y72|Y69|Y72|Y81|Y98|S109|Y125	S94	S94
IPI00005202	PGRMC2 Membrane-associated progesterone receptor component 2	O15173	S114|S118|T117|S114|S118|T117|S114|S118|T117|S232|T235|Y234|S232|T235|Y234|S232|T235|Y234	T235|T240	T240
IPI00005728	RER1 RER1 protein	O15258	S6|S95|S100|S95|S100	S95
IPI00006079	BCLAF1 Isoform 1 of Bcl-2-associated transcription factor 1	Q9NYF8	S8|S36|S38|S40|Y34|S36|S38|S40|Y34|S36|S38|S40|Y34|S36|S38|S40|Y34|Y80|Y81|Y80|Y81|Y93|S102|S104|S102|S104|S119|S121|S122|S125|S119|S121|S122|S125|S119|S121|S122|S125|S119|S121|S122|S125|S148|S151|S153|Y150|S148|S151|S153|Y150|S148|S151|S153|Y150|S148|S151|S153|Y150|S161|S177|S181|S183|S177|S181|S183|S177|S181|S183|S196|S198|S196|S198|S217|S222|Y219|S217|S222|Y219|S217|S222|Y219|S259|S264|S259|S2…	S287|T661
IPI00007277	LRRFIP2 Isoform 1 of Leucine-rich repeat flightless-interacting protein 2	Q9Y608	Y300|Y304|Y300|Y304|S323|S328|S323|S328|S332|S333|T331|S328|S332|S333|T331|S328|S332|S333|T331|T339|S328|S332|S333|T331|T339|S332|S333|T339|Y348	S328
IPI00007675	DYNC1LI1 Cytoplasmic dynein 1 light intermediate chain 1	Q9Y6G9	S207|T213|S207|T213|S222|T231|S398|S405|S398|S405|S412|T408|S405|S412|S414|T408|S405|S412|S414|S419|T408|S412|S414|S419|S421|T408|S412|S414|S419|S421|S414|S419|S421|S458|T456|S458|S465|T456|S458|S465|S468|S465|S468|S483|S487|T484|S483|S487|T484|S483|S487|T484|S510|S516|T512|T513|T515|S510|S516|T512|T513|T515|T518|S510|S516|T512|T513|T515|T518|S510|S516|T512|T513|T515|T518|S510|S516|S523|T512|T513…	S207
IPI00007764	HN1 Isoform 1 of Hematological and neurological expressed 1 protein	Q9UK76	S28|S49|T54|S49|S61|T54|S61|T54|S70|S71|S70|S71|S79|S80|S79|S80|S87|S79|S80|S87|S88|S92|S80|S87|S88|S92|S87|S88|S92|S87|S88|S92|S131	S88
IPI00008475	HMGCS1 Hydroxymethylglutaryl-CoA synthase, cytoplasmic	Q01581	Y213|T471|T476|T471|T476|S495|S516	S495
IPI00008708	RSL1D1 Ribosomal L1 domain-containing protein 1	O76021	S6|S105|Y174|T340|S361|T358|S361|T358|T375|S392|S396|S392|S396|T401|S396|T401|S413|T415|S413|S421|T415|S421|S427|T415|T423|S421|S427|T423|S421|S427|T423|S443|S445|S443|S445|S467|S469|T464|T465|S467|S469|T464|T465|S467|S469|T464|T465|S467|S469|T464|T465	S361|T358
IPI00008868	MAP1B Microtubule-associated protein 1B	P46821	S14|T9|S14|T9|S23|S25|T24|S23|S25|T24|S23|S25|T24|S336|S343|T340|S336|S343|T340|S336|S343|T340|T527|S541|S544|S541|S544|S561|S614|S828|S831|S832|S828|S831|S832|S828|S831|S832|S891|T898|S891|T898|T899|T898|T899|T908|S936|S937|T939|S936|S937|T939|S936|S937|T939|T948|S970|S970|S977|T972|S970|S977|T972|S970|S977|T972|S992|S995|S992|S995|S1016|T1066|T1067|T1069|Y1062|T1066|T1067|T1069|Y1062|T1066|T106…	S1819|S1501|T1813|T1503|T1811	T1813|T1811
IPI00008998	PTPLAD1 Protein tyrosine phosphatase-like protein PTPLAD1	Q9P035	S114	S114
IPI00009032	SSB Lupus La protein	P05455	Y23|S92|S94|S92|S94|T302|S325|S366|T362|S366|T362	S94
IPI00010807	FZD8 Frizzled-8	Q9H461		S692	S692
IPI00011118	RRM2 Ribonucleoside-diphosphate reductase subunit M2	C9JXC1	S80|T93|S437	S80
IPI00011253	RPS3 40S ribosomal protein S3	P23396	S6|T42|Y107|Y166|S209|S224|T220|T221|S224|T220|T221|S224|T220|T221|T242	S224
IPI00011865	PDGFD Isoform 2 of Platelet-derived growth factor D	Q9GZP0	Y321	S22|S27|T21|T24	S22|S27|T21|T24
IPI00012079	EIF4B cDNA FLJ54492, highly similar to Eukaryotic translation initiation factor 4B	P23588	Y33|S93|Y96|S93|Y96|Y105|S183|S192|Y211|S219|Y224|S219|Y224|Y258|Y266|Y270|Y266|Y270|S283|Y285|S283|Y285|Y291|Y285|Y291|Y298|Y291|Y298|Y316|Y321|Y316|Y321|S359|S406|S418|S422|S424|S425|T420|S418|S422|S424|S425|T420|T427|S418|S422|S424|S425|T420|T427|S418|S422|S424|S425|T420|T427|S418|S422|S424|S425|T420|T427|S422|S424|S425|T420|T427|S447|S450|S464|S467|T466|S464|S467|T466|S464|S467|T466|S494|S500…	S464|S93
IPI00012269	MMRN1 Multimerin-1	Q13201	Y796	T1022|T1018|T1023	T1022|T1018|T1023
IPI00012442	G3BP1 Ras GTPase-activating protein-binding protein 1	Q13283	Y56|Y133|S149|T143|S149|T143|S230|S231|S232|S230|S231|S232|S230|S231|S232|S250|T268|T268|S373	S232
IPI00013070	HNRNPUL1 Isoform 1 of Heterogeneous nuclear ribonucleoprotein U-like protein 1	Q9BUJ2	Y111|Y124|S194|T209|T215|T209|T215|S512|S716|S718|S716|S718	S716|S718
IPI00013076	FGFR1OP Isoform 1 of FGFR1 oncogene partner	O95684	S152|S156|S152|S156|S160|S156|S160|S202|S254|T266|Y267|T266|Y267|Y337	S160|S152|S156
IPI00013214	MCM3 cDNA FLJ55599, highly similar to DNA replication licensing factor MCM3	B2R7C5	T49|S157|S205|T208|T209|Y204|S205|T208|T209|Y204|S205|T208|T209|Y204|S205|T208|T209|Y204|S580|S656|S713|S717|T719|S713|S717|T719|S713|S717|S726|T719|S726|T719|S749|S756|Y750|Y753|S749|S756|Y750|Y753|S749|S756|T758|Y750|Y753|S749|S756|T758|Y750|Y753|S756|T758|Y753|S756|T758|T767|Y753|S773|T767|S773|S779|T767|S773|S779	S756|T758
IPI00013721	PRPF4B Serine/threonine-protein kinase PRP4 homolog	Q13523	S20|S23|S20|S23|S32|S36|S32|S36|S87|S93|S87|S93|S142|S144|Y140|S142|S144|Y140|S142|S144|Y140|S257|T259|S257|T259|S277|S292|S294|S292|S294|S354|S356|S354|S356|S366|S368|S366|S368|S387|S410|S411|S410|S411|S427|S431|S427|S431|S437|S431|S437|S443|S437|S443|S445|S443|S445|S458|S460|S458|S460|S518|S519|S520|S518|S519|S520|S518|S519|S520|S565|S569|S565|S569|T574|T576|S569|S578|S580|T574|T576|S569|S578|S…	Y849
IPI00013788	HTATSF1 HIV Tat-specific factor 1	O43719	Y50|S403|S409|S403|S409|S445|S445|S452|S445|S452|S453|S452|S453|S481|S498|S529|S557|S561|S557|S561|S579|S597|S600|S597|S600|S607|S600|S607|S616|S624|Y634|S642|Y650|S676|S702|S713|S714|S713|S714|S721|S714|S721	S579
IPI00013905	PRKAB2 5'-AMP-activated protein kinase subunit beta-2	O43741	S39|T40|S39|T40|S108|S182|S183|S184|Y189|S182|S183|S184|Y189|S182|S183|S184|Y189|S182|S183|S184|Y189	S108
IPI00014177	SEPT2 Septin-2	Q15019	Y17|S218|Y211|S218|Y211|T228|Y296	S218
IPI00015404	ARID1B Isoform 1 of AT-rich interactive domain-containing protein 1B	Q8NFD5	S516|S632|Y1091|Y1367|S1555|S1559|S1555|S1559|S1715	S1034	S1034
IPI00015602	TOMM70A Mitochondrial import receptor subunit TOM70	O94826	S91|T85|S91|S96|T85|S91|S96|S96|Y327|T337|Y339|T337|Y339	S91|S96
IPI00016910	EIF3CL;EIF3C Eukaryotic translation initiation factor 3 subunit C	Q99613	S9|S11|S13|T6|T7|S9|S11|S13|T6|T7|S9|S11|S13|S15|S16|T6|T7|S9|S11|S13|S15|S16|S18|T6|T7|S9|S11|S13|S15|S16|S18|T6|T7|S9|S11|S13|S15|S16|S18|S9|S11|S13|S15|S16|S18|S11|S13|S15|S16|S18|S39|S95|S166|S178|S181|S182|S178|S181|S182|S178|S181|S182|T524|Y881|S909|Y913|S909|Y913	S9
IPI00017451	SF3A1 Splicing factor 3 subunit 1	Q15459	T124|S329|S359|S413|S451|Y456|S451|Y456|Y759	S320|S329	S320
IPI00017763	NAP1L4 cDNA FLJ59403, highly similar to Nucleosome assembly protein 1-like 4	A8CGI3	S5|S7|S5|S7|S53|S54|T51|Y55|S53|S54|T51|Y55|S53|S54|T51|Y55|S53|S54|T51|Y55|S53|S54|T51|Y55|S121|S125|S121|S125|S139	S121|S125
IPI00018500	ARID3A AT-rich interactive domain-containing protein 3A	Q99856	S77|S81|S77|S81|S88|S81|S88|S119|Y276|T582	S119
IPI00019540	SAPS3 Isoform 4 of Serine/threonine-protein phosphatase 6 regulatory subunit 3	Q5H9R7	S499|S537|S554|T551|S554|T551|S642|S690|S771|S773|S771|S773|S771|S773	S537
IPI00019848	HCFC1 Isoform 1 of Host cell factor	P51610	S6|Y103|S411|S597|S598|S597|S598|S666|S669|T662|S666|S669|T662|S666|S669|S674|T662|S669|S674|S1205|S1221|S1222|S1221|S1222|S1490|T1491|S1490|T1491|S1507|S1838|Y1923	S666
IPI00019994	CXorf15 Gamma-taxilin	Q9NUQ3	S30|S79|S97|T102|S97|S105|T102|S105|T102|T312|S517|S520|S517|S520	S105|T102
IPI00020356	MAP1A 331 kDa protein		S352|S355|Y358|S352|S355|Y358|S352|S355|Y358|Y415|S557|S560|S557|S560|S622|S623|T620|S622|S623|T620|S622|S623|T620|T742|S764|S765|S764|S765|S850|T854|S850|T854|S882|S905|T913|Y919|T913|Y919|Y1011|S1129|S1134|T1132|T1136|S1129|S1134|S1137|S1138|T1132|T1136|S1129|S1134|S1137|S1138|T1132|T1136|S1129|S1134|S1137|S1138|T1132|T1136|S1134|S1137|S1138|T1132|T1136|S1134|S1137|S1138|T1132|T1136|Y1196|S1224…	S1307
IPI00020719	VISA Isoform 1 of Mitochondrial antiviral-signaling protein	Q7Z434	S152|S157|S152|S157|T163|S157|S165|T163|S165|T163|S222|S233|T234|S233|T234|S246|S249|T244|T250|S246|S249|S253|T244|T250|T252|S246|S249|S253|S255|S256|T244|T250|T252|S246|S249|S253|S255|S256|T244|T250|T252|S246|S249|S253|S255|S256|S258|T250|T252|S246|S249|S253|S255|S256|S258|T250|T252|S249|S253|S255|S256|S258|T250|T252|S249|S253|S255|S256|S258|T250|T252|S253|S255|S256|S258|T252|T398|S408	S222
IPI00020956	HDGF Hepatoma-derived growth factor	P51858	S107|S132|S133|S132|S133|S132|S133|S165|S199|S202|S206|T200|S199|S202|S206|T200|S199|S202|S206|T200|S199|S202|S206|T200|S239	S132|S133
IPI00020984	CANX cDNA FLJ55574, highly similar to Calnexin	B4DGP8	S589|S599|T597|S599|T597|S599|S618	S618
IPI00021766	RTN4 Isoform 1 of Reticulon-4	Q9NQC3	S7|S11|S12|S13|S7|S11|S12|S13|S15|S7|S11|S12|S13|S15|S7|S11|S12|S13|S15|S7|S11|S12|S13|S15|S11|S12|S13|S15|S107|S107|S152|S181|S182|S184|T188|S181|S182|S184|T188|S181|S182|S184|T188|S181|S182|S184|T188|S361|S446|Y646|Y659|Y694|Y718|Y718|S789|S789|Y840|S860|S862|S863|S860|S862|S863|S860|S862|S863|S881|Y889|S943|S991	S181|S182|S184|T188
IPI00021954	GBF1 Golgi-specific brefeldin A-resistance guanine nucleotide exchange factor 1	Q92538	S174|S314|T507|S599|S662|S1298|S1300|S1298|S1300|S1318|S1320|T1317|Y1316|Y1323|S1318|S1320|T1317|T1324|Y1316|Y1323|S1318|S1320|T1317|T1324|Y1316|Y1323|S1318|S1320|T1317|T1324|Y1316|Y1323|S1318|S1320|T1317|T1324|Y1316|Y1323|S1318|S1320|T1317|T1324|Y1323|S1335|T1337|S1335|T1337|S1773|S1784	S1298|S1300
IPI00022145	NUCKS1 Isoform 1 of Nuclear ubiquitous casein and cyclin-dependent kinases substrate	Q9H1E3	S14|S19|Y13|S14|S19|Y13|S14|S19|Y13|Y26|S19|S30|Y26|S30|T34|Y26|S30|S40|T34|S40|T34|S50|S54|S50|S54|S58|S61|S54|S58|S61|S54|S58|S61|S73|S75|S79|S73|S75|S79|S73|S75|S79|S113|S130|S132|S130|S132|S144|S148|S149|S144|S148|S149|S144|S148|S149|S181|T177|T179|S181|T177|T179|S181|T177|T179|S204|T202|S204|T202|S214|S221|S214|S221|S223|S221|S223|S229|S223|S229|S234|S229|S234|S240|S234|S240|S234|S240	S144
IPI00022373	NOB1 RNA-binding protein NOB1	Q9ULX3		S211	S211
IPI00022796	HMGB1L1 Putative high mobility group protein 1-like 1	B2RPK0		S39|S42	S39|S42
IPI00023048	EEF1D Elongation factor 1-delta	P29692	Y26|S60|S64|S60|S64|S118|S119|S118|S119|S133|T129|S133|T129|T147|S162|Y182	S162
IPI00023510	RAB5A Ras-related protein Rab-5A	P20339	S123|T202|T205|T208|T202|T205|T208|T202|T205|T208	S3|T7|T14	S3|T7|T14
IPI00023780	DNAJC5 Isoform 2 of DnaJ homolog subfamily C member 5	Q9H3Z4	S8|S10|S12|S15|T11|S8|S10|S12|S15|T11|Y17|S8|S10|S12|S15|T11|Y17|S8|S10|S12|S15|T11|Y17|S8|S10|S12|S15|T11|Y17|S10|S12|S15|T11|Y17	S10
IPI00024145	VDAC2 Isoform 2 of Voltage-dependent anion-selective channel protein 2	P45880	Y67|S104|T102|S104|T102|S193|Y195|S193|Y195|Y225	S104
IPI00024650	SLC16A1 Monocarboxylate transporter 1	P53985	S210|S213|S210|S213|T231|T231|S461|S467|T466|S461|S467|T466|S461|S467|T466|S461|S467|T466|S483|S483|S498|S498	S467|T466
IPI00025346	PEX14 Peroxisomal membrane protein PEX14	O75381	S268|S275|S268|S275|Y290|S335	S282	S282
IPI00026689	CDC2 Putative uncharacterized protein DKFZp686L20222	P06493	T5|Y4|T5|Y4|T14|Y15|Y19|T14|Y15|Y19|T14|Y15|Y19|S41|S48|Y79|T147|T167|Y166|T167|Y166|S184|Y187|S184|Y187|T228|S239|S254|S283	Y166
IPI00027009	PACSIN2 Isoform 1 of Protein kinase C and casein kinase substrate in neurons protein 2	Q9UNF0	S354|S372|S375|T370|S372|S375|T370|S372|S375|T370|T380|S375|T380|S399|S403|T396|S399|S403|T396|S399|S403|T396	T204	T204
IPI00027234	CYP7B1 Cytochrome P450 7B1	O75881		S328	S328
IPI00029048	TTLL12 Tubulin--tyrosine ligase-like protein 12	Q14166	S15|S16|T20|S15|S16|T20|S15|S16|T20	S15|S16
IPI00029601	CTTN Src substrate cortactin	Q14247	S11|T24|T43|Y104|S113|S117|S113|S117|Y141|S150|Y154|S150|Y154|Y178|Y215|Y265|S282|S298|S303|S298|S303|Y334|S348|S405|T399|T401|S405|T399|T401|S405|T399|T401|T411|S405|T401|T411|S405|S417|S418|T411|S417|S418|T411|Y421|S417|S418|T411|Y421|S417|S418|S426|Y421|S426|S432|Y421|Y433|S426|S432|S438|Y433|S426|S432|S438|Y433|S432|S438|Y433|Y446|Y453|Y446|Y453|Y464|Y470|Y464|Y470|Y486|Y538	S418
IPI00029768	GRIN2A Glutamate [NMDA] receptor subunit epsilon-1	Q12879	S882|T888|S882|S890|T888|S890|T888|S900|S912|S917|S912|S917|S929|Y943|S1020|S1025|S1020|S1025|S1059|S1062|S1059|S1062|S1232|Y1246|S1416|S1459	S854|S862|S864|T850	S854|S862|S864|T850
IPI00030131	TMPO Isoform Beta of Lamina-associated polypeptide 2, isoforms beta/gamma	P42167	S59|T57|S59|S66|T57|S59|S66|S67|S66|S67|T74|S67|S79|T74|S79|T74|S87|T96|T99|T96|T99|T137|S156|S158|S159|T154|T160|S156|S158|S159|T154|T160|S156|S158|S159|T154|T160|T164|S156|S158|S159|S166|T154|T160|T164|S156|S158|S159|S166|S167|T154|T160|T164|S158|S159|S166|S167|S168|T160|T164|S159|S166|S167|S168|T160|T164|T172|S166|S167|S168|T160|T164|T172|S166|S167|S168|T164|T172|S166|S167|S168|S177|T172|S177|…	S66|S67|T74
IPI00030255	PLOD3 Procollagen-lysine,2-oxoglutarate 5-dioxygenase 3	O60568		S462	S462
IPI00030783	STAT5A Signal transducer and activator of transcription 5A	P42229	Y90|Y114|S127|S128|S127|S128|S193|S375|T372|S375|T372|Y682|Y683|Y682|Y683|Y694|S726|T757|S780|T787|S780|T787	S780
IPI00030968	C9orf142 Isoform 1 of Uncharacterized protein C9orf142	Q9BUH6	S148|S152|S148|S152|S192	S148
IPI00031058	RGSL1 cDNA FLJ61667, highly similar to Homo sapiens regulator of G-protein signalling like 2 (RGSL2), mRNA	A5PLK6		S657|T653|T655	S657|T653|T655
IPI00031697	TMEM109 Transmembrane protein 109	Q9BVC6		S205	S205
IPI00032826	ST13 Hsc70-interacting protein	P50502	S75|S76|S79|S75|S76|S79|S75|S76|S79|S181	S79
IPI00036742	KIAA1429 Isoform 1 of Protein virilizer homolog	Q69YN4	Y36|S133|S138|S133|S138|S173|T184|S204|S222|Y217|S222|Y217|S1578|S1579|S1578|S1579|T1708	S133
IPI00043491	NPHP3 Isoform 4 of Nephrocystin-3	Q7Z494		S111|Y98	S111|Y98
IPI00045423	PARD3 Isoform 7 of Partitioning defective 3 homolog	Q8TEW0	S25|Y119|S143|S144|S143|S144|S174|S201|S220|S221|S223|S220|S221|S223|S220|S221|S223|S383|Y388|S383|Y388|S485|T481|S485|T481|Y489|S485|Y489|T566|S679|S682|S679|S682|S702|S704|S707|Y706|S702|S704|S707|Y706|S702|S704|S707|Y706|S702|S704|S707|Y706|S715|S717|S715|S717|S787|S793|S787|S793|S827|S843|S878|S886|Y887|S886|Y887|S916|Y997|Y1044|Y1094|Y1161|Y1227|Y1230|Y1227|Y1230|Y1238	S152|T153	S152|T153
IPI00061087	FAM122A Protein FAM122A	Q96E09	S19|T16|S19|T16|S35|S37|S35|S37|S45|S48|T47|S45|S48|T47|S45|S48|T47|S62|S76|S143|S147|T149|S143|S147|T149|S143|S147|T149|S189|S262|S267|T263|T265|S262|S267|S270|T263|T265|S262|S267|S270|T263|T265|S262|S267|S270|T263|T265|S267|S270|T263|T265	S35|S37|S45|T47
IPI00063234	PRKAR2A Protein kinase, cAMP-dependent, regulatory, type II, alpha, isoform CRA_b	Q9BUB1		S99|S78	S99|S78
IPI00064767	ARHGAP17 Isoform 1 of Rho GTPase-activating protein 17	Q68EM7	S161|S570|S575|S570|S575|S570|S575|S584|S676|T679|T682|S676|T679|T682|S676|T679|T682|S702|S703|S702|S703|T753|T757|T759|S762|T753|T757|T759|S762|T753|T757|T759|S762|T757|T759	S674|S676|T679|T682	S674
IPI00070809	CDC2L2 Isoform SV1 of PITSLRE serine/threonine-protein kinase CDC2L2	Q9UQ88	S47|S65|S268|S270|S268|S270|S571|Y569|Y576|S571|T577|Y569|Y576|S571|T577|Y569|Y576|S571|T577|Y576|S734|T733|S734|T733|S745|Y744|S745|Y744|T755|T760|T755|T760	S268|S270
IPI00071826	FAM54B cDNA FLJ55391	B4DRE5	S136|S143|S136|S143|S270|S271|S270|S271	S74	S74
IPI00102313	SRA1 Steroid receptor RNA activator 1, isoform CRA_a	Q9HD15	S60|S69|T68|S69|T68|S87	S87
IPI00102856	SMAP2 Isoform 1 of Stromal membrane-associated protein 2	Q8WU79	Y96|S219|S221|S222|S223|S219|S221|S222|S223|S219|S221|S222|S223|S219|S221|S222|S223|S240	S219
IPI00103148	CCDC132 Isoform 2 of Coiled-coil domain-containing protein 132	Q96JG6	S15	S28	S28
IPI00104050	THRAP3 Thyroid hormone receptor-associated protein 3	Q9Y2W1	S2|S46|S47|S51|S53|S46|S47|S51|S53|Y54|S46|S47|S51|S53|S55|Y54|S46|S47|S51|S53|S55|Y54|S47|S51|S53|S55|Y54|S51|S53|S55|Y54|Y68|Y107|Y118|S134|S136|S134|S136|S211|S232|Y228|S232|S237|Y228|S232|S237|S240|S243|S237|S240|S243|S237|S240|S243|S248|S243|S248|S253|S248|S253|S257|S253|S257|S264|S257|S264|S268|S264|S268|S315|S320|S315|S320|S323|T324|S320|S323|T324|S320|S323|S331|T324|S331|T324|Y344|S379|T3…	S682
IPI00106847	MSH6 Isoform GTBP-alt of DNA mismatch repair protein Msh6	P52701	S14|S41|S43|S41|S43|S79|T86|S79|S91|T86|S91|T86|S137|T139|S137|T139|S200|S219|T213|Y214|S219|T213|Y214|S219|T213|Y214|S227|S252|S254|S256|S252|S254|S256|S261|S252|S254|S256|S261|S254|S256|S261|S309|T305|S309|T305|S348|S830|S935	S261|S137
IPI00152538	ABCC11 Isoform 2 of ATP-binding cassette transporter sub-family C member 11	Q96J66	Y993	S1179|T1177	S1179|T1177
IPI00163505	RBM39 Isoform 1 of RNA-binding protein 39	Q14498	S97|S100|Y95|S97|S100|Y95|S97|S100|Y95|S117|S127|S129|S127|S129|S136|S129|S136|T146|S334|S337|S341|S334|S337|S341|S334|S337|S341	S136
IPI00165041	TCOF1 Treacher Collins-Franceschetti syndrome 1 isoform a	A0JLU0		S484|S482	S484|S482
IPI00168860	GPR156 Probable G-protein coupled receptor 156	Q8NFN8		S691	S691
IPI00169383	PGK1 Phosphoglycerate kinase 1	P00558	Y76|S136|S203|Y196|S203|Y196|T243|S390	S203
IPI00170778	FNBP4 Formin-binding protein 4	Q8N3X1	S18|S116|S432|S442|S464|T475|T479|T475|T479|S499|S499|S508|S508|T516|T517|T516|T517|T669|S963|S964|S965|S963|S964|S965|S963|S964|S965	S18
IPI00171057	SSH3 Isoform 2 of Protein phosphatase Slingshot homolog 3	Q8TE77	S7|S9|S13|S7|S9|S13|S7|S9|S13|T17|S13|T17|S37|S85|S87|S85|S87	S418|T407	S418|T407
IPI00171798	MTA2 Metastasis-associated protein MTA2	O94776	Y11|Y22|S433|S435|S440|T438|T439|Y437|S433|S435|S440|T438|T439|Y437|S433|S435|S440|T438|T439|Y437|S433|S435|S440|T438|T439|Y437|S433|S435|S440|T438|T439|Y437|S433|S435|S440|T438|T439|Y437|T505|T534	S427|S433|S435	S427
IPI00176706	RBM17 Splicing factor 45	Q96I25	T71|S155|Y161|S155|Y161|S169|S204|S222|T224|S222|T224	S227|S229	S227|S229
IPI00178375	HISPPD1 Isoform 2 of Inositol hexakisphosphate and diphosphoinositol-pentakisphosphate kinase 2	O43314	S38|S1006|S1012|T1011|S1006|S1012|S1016|T1011|S1006|S1012|S1016|T1011|S1012|S1016|T1011|S1150|S1151|S1150|S1151|S1159|T1164|S1159|T1164	S38
IPI00179298	HUWE1 482 kDa protein			S3759	S3759
IPI00180707	FREM2 Isoform 1 of FRAS1-related extracellular matrix protein 2	Q5SZK8	S1134|Y2158	S2114	S2114
IPI00184330	MCM2 DNA replication licensing factor MCM2	P49736	S4|S5|S7|S4|S5|S7|S4|S5|S7|S13|S7|S13|S26|S27|T25|S26|S27|S31|S32|T25|S26|S27|S31|S32|T25|S26|S27|S31|S32|T25|S26|S27|S31|S32|T25|T35|S26|S27|S31|S32|T25|T35|T39|S31|S32|S40|S41|T35|T39|S32|S40|S41|T35|T39|S40|S41|T35|T39|S40|S41|T35|T39|S53|T59|S53|T59|S108|T106|S108|T106|S139|Y137|S139|Y137|S139|Y137|S220|S381|Y418|Y422|Y418|Y422	S139
IPI00185526	SAMSN1 Putative uncharacterized protein SAMSN1 (Fragment)	Q9NSI8	S78|Y148|Y167	S95	S95
IPI00185919	LARP1 Isoform 1 of La-related protein 1	Q6PKG0	S75|T68|S75|T68|S90|S143|S165|S225|S228|S225|S228|T303|S323|S324|S327|T322|S323|S324|S327|T322|S323|S324|S327|T322|S323|S324|S327|T322|Y361|Y365|Y361|Y365|T376|Y379|T376|Y379|T393|S517|S521|S517|S521|T526|S521|T526|S546|S548|S546|S548|S580|S596|S627|T622|T624|S627|S631|T622|T624|S627|S631|T622|T624|Y633|S627|S631|T624|Y633|S627|S631|Y633|T649|T722|T724|T722|T724|S766|T769|T770|S766|S774|T769|T770…	S548
IPI00215743	RRBP1 Isoform 3 of Ribosome-binding protein 1	Q9P2E9	T225|S1276|S1277|S1276|S1277|S533|S583|S615	S1276|S1277
IPI00216049	HNRNPK Isoform 1 of Heterogeneous nuclear ribonucleoprotein K	P61978	T3|Y72|S116|T118|T120|S116|T118|T120|S116|T118|T120|Y135|Y138|Y135|Y138|S214|S216|S214|S216|Y225|Y230|Y225|Y230|Y234|Y236|Y230|Y234|Y236|Y230|Y234|Y236|S284|S302|Y323|S353|S379|Y380|S379|Y380|Y449|Y458	S379|S216|S116|T118|T120
IPI00216308	VDAC1 Voltage-dependent anion-selective channel protein 1	P21796	S13|Y67|S101|S104|T107|S101|S104|T107|S101|S104|T107|S137|S193|Y195|S193|Y195	S104
IPI00217223	PAICS Multifunctional protein ADE2	P22234	S53|Y48|S53|Y48|S133|T131|S133|T131|T264|T380	S53
IPI00217340	WWC1 Isoform 1 of Protein WWC1	Q8IX03	Y128|S255|Y781|Y788|Y781|Y788|S899|T893|T895|S899|T893|T895|T901|S899|T893|T895|T901|S899|T895|T901|T912|S931|T929|S931|T929|S947|S975|S978|S975|S978	T1000	T1000
IPI00218258	LYL1 lymphoblastic leukemia derived sequence 1	P12980		S36	S36
IPI00219430	MED24 Mediator of RNA polymerase II transcription subunit 24	O75448	S862|S863|S862|S863|S872|S873|T875|S872|S873|T875|S872|S873|T875	S862|S863
IPI00219527	TRIM11 Isoform 1 of Tripartite motif-containing protein 11	Q96F44		S85	S85
IPI00220113	MAP4 Isoform 2 of Microtubule-associated protein 4	P27816	Y47|S60|T57|S60|T57|S99|T101|S99|T101|Y110|Y113|Y110|Y113|Y176|S197|S202|S197|S202|S253|S280|T282|T287|S280|T282|T287|S280|T282|T287|T349|T354|T349|T354|T349|T354|S358|T349|T354|S358|T354|S384|T380|S384|T380|T484|T484|S507|S510|T512|S507|S510|T512|S507|S510|T512|T521|S572|S587|S591|S587|S591|S595|S591|S595|S614|S616|S614|S616|S614|S616|T638|T639|T638|T639|S649|S650|S652|S654|T655|S649|S650|S652|S…	S280
IPI00220219	COPB2 Coatomer subunit beta'	P35606	Y194|Y354|T848|S859|T861|S859|T861	S859|T861
IPI00220409	PRKAB1 5'-AMP-activated protein kinase subunit beta-1	Q9Y478	S5|S6|T4|S5|S6|T4|S5|S6|T4|S24|S25|T19|S24|S25|T19|S24|S25|T19|S40|T80|S96|S101|S96|S101|S108|S101|S108|T148|T158|S174|S177|S180|S181|S174|S177|S180|S181|S182|S174|S177|S180|S181|S182|Y187|S174|S177|S180|S181|S182|Y187|S177|S180|S181|S182|Y187|S180|S181|S182|Y187|S252	S108
IPI00220558	RYR1 Isoform 2 of Ryanodine receptor 1	P21817	S781|Y1965|Y2696|Y2719|S2843|S4862|Y4859|S4862|Y4859	S343|S3468|T3471|Y358	S343|S3468|T3471|Y358
IPI00220740	NPM1 Isoform 2 of Nucleophosmin	P06748	S4|S10|S4|S10|Y29|S43|S70|Y67|S70|T75|Y67|S70|S82|T75|T78|S82|T75|T78|S82|S88|T75|T78|S82|S88|T95|S88|T95|S106|S125|S137|S139|S137|S139|T205|T208|S214|T205|T208|S214|T208|S225|S231|S225|S231|T250	S70
IPI00221222	SUB1 Activated RNA polymerase II transcriptional coactivator p15	P53999	S12|S13|S15|S17|S19|S12|S13|S15|S17|S19|S12|S13|S15|S17|S19|S12|S13|S15|S17|S19|S12|S13|S15|S17|S19|S50|S52|S55|S56|S50|S52|S55|S56|S58|S50|S52|S55|S56|S58|S50|S52|S55|S56|S58|S52|S55|S56|S58|S118	S17
IPI00249080	ASMTL Isoform 2 of N-acetylserotonin O-methyltransferase-like protein	O95671	S21|Y55|Y57|Y55|Y57|S207|S212|S207|S212|T218|S212|S223|T218|S223|T218	S223
IPI00289082	PTPN12 Tyrosine-protein phosphatase non-receptor type 12	Q05209	S39|T171|Y173|T171|Y173|S186|S332|S397|S435|S449|S468|S514|T509|S514|S517|T509|T519|S514|S517|T519|S514|S517|T519|S555|S555|S567|S571|T569|T573|S567|S571|T569|T573|S567|S571|T569|T573|S567|S571|T569|T573|S588|T587|S588|T587|S596|S603|S596|S603|S606|S608|S603|S606|S608|S613|S603|S606|S608|S613|S606|S608|S613|S673|S689|T693|S689|T693	S606
IPI00289819	IGF2R Cation-independent mannose-6-phosphate receptor	P11717	Y700|Y701|Y700|Y701|Y709|Y1592|S2395|S2400|S2401|S2395|S2400|S2401|S2395|S2400|S2401|S2409|S2479|S2484|S2479|S2484	S2409|S2484
IPI00290460	EIF3G Eukaryotic translation initiation factor 3 subunit G	O75821	S42|T38|T41|S42|T38|T41|S42|T38|T41|S264|S266|S264|S266	S42
IPI00293086	ZHX1 Zinc fingers and homeoboxes protein 1	Q9UKY1	T9|S26|T36|S45|S47|S48|S45|S47|S48|S45|S47|S48|Y289|Y303|T568|S648|T682	S677|T668	S677|T668
IPI00293312	ZC3H18 Isoform 2 of Zinc finger CCCH domain-containing protein 18	Q86VM9	S6|S13|S6|S13|S24|S46|S59|S59|S67|S67|S74|S67|S74|S78|S74|S78|S83|S78|S83|S89|S83|S89|S94|S95|T93|S89|S94|S95|T93|S89|S94|S95|T93|S89|S94|S95|T93|S110|T109|S110|S117|T109|S110|S117|S118|S117|S118|Y409|Y416|Y409|Y416|Y422|Y416|Y422|S455|S500|S502|S504|S500|S502|S504|S500|S502|S504|S515|S520|S515|S520|S581|S586|S581|S586	S581|S110|T109
IPI00294398	HADH Isoform 1 of Hydroxyacyl-coenzyme A dehydrogenase, mitochondrial	Q16836		S190|T189|T186	S190|T189|T186
IPI00296022	UQCRH Cytochrome b-c1 complex subunit 6, mitochondrial	P07919	S59	S61|T63	S61|T63
IPI00296432	IWS1 Isoform 1 of Protein IWS1 homolog	Q96ST2	S27|S40|S69|S80|S82|S84|S80|S82|S84|S80|S82|S84|S95|S131|S133|S131|S133|S144|S146|S144|S146|S157|S159|S157|S159|S170|S183|S209|S211|S213|S209|S211|S213|S209|S211|S213|S226|S235|S237|S235|S237|S248|S250|S248|S250|S261|S263|S235|S237|S248|S250|S252|S248|S250|S252|S274|S276|S278|S287|S289|S287|S289|S300|S302|S300|S302|S313|S315|S313|S315|S329|S333|S329|S333|S351|S362|S363|S365|S362|S363|S365|S362|S3…	S185|S187	S185|S187
IPI00296485	MAP1S Microtubule-associated protein 1S	Q66K74	S472|S475|S472|S475|S631|T638|S631|S640|S643|T638|S640|S643|T638|S640|S643|T638|S657|S729|S731|S729|S731|S741|S759|S762|S759|S762|S788|S809|T813|S809|T813|S900|S919	S731|S729
IPI00296934	NKAP NF-kappa-B-activating protein	Q8N5F7	S64|S149|S261|S262|S264|S265|S266|S261|S262|S264|S265|S266|S269|S261|S262|S264|S265|S266|S269|S261|S262|S264|S265|S266|S269|S261|S262|S264|S265|S266|S269|S262|S264|S265|S266|S269	S149
IPI00296992	AXL AXL receptor tyrosine kinase isoform 1	P30530	S100|Y481|Y698|Y702|Y703|Y698|Y702|Y703|Y698|Y702|Y703|Y726|Y759|Y761|Y759|Y761|Y821|Y866|S875|S884	S515|S519|T508|T509|T512	S515|S519|T508|T509|T512
IPI00297178	DHX16 DEAH (Asp-Glu-Ala-His) box polypeptide 16			S103|S106	S103|S106
IPI00297937	CCDC37 Isoform 2 of Coiled-coil domain-containing protein 37	Q494V2	T90|Y91|T90|Y91	T333	T333
IPI00298082	CLCA4 Putative uncharacterized protein CLCA4	A8MQC9	S804	S826|S835	S826|S835
IPI00298105	EPHA3 Isoform 1 of Ephrin type-A receptor 3	P29320	Y123|Y124|Y123|Y124|T601|Y596|Y602|T601|Y596|Y602|T601|Y596|Y602|Y736|S768|T780|Y779|T780|Y779|Y937	S976|T974	S976|T974
IPI00298994	TLN1 Talin-1	Q9Y490	Y26|Y70|Y71|Y70|Y71|Y127|T150|T167|Y199|S423|S425|T418|S423|S425|T418|S423|S425|T418|Y436|Y570|Y1116|Y1777|Y1945|S2040|Y2224|S2338	S423|S425
IPI00299076	EBAG9 Receptor-binding cancer antigen expressed on SiSo cells (Fragment)	O00559	S36|T41|S36|T41|Y48|T41|Y48|Y94	S36
IPI00299468	SCD Acyl-CoA desaturase	O00767	S198|S203|T199|S198|S203|T199|S198|S203|T199	S198|T199
IPI00301421	ZC3HC1 Isoform 1 of Nuclear-interacting partner of ALK	Q86WB0	S24|T28|S24|T28|S58|S62|S58|S62|S321|S329|S335|T333|S329|S335|S338|T333|S329|S335|S338|T333|S335|S338|S344|T333|S335|S338|S344|S338|S344|S350|S344|S350|S354|S357|T352|S350|S354|S357|S358|S359|T352|S350|S354|S357|S358|S359|T352|S350|S354|S357|S358|S359|T352|S354|S357|S358|S359|T352|S354|S357|S358|S359|T352|S370|T384|T387|S394|T384|T387|S394|S395|T387|S394|S395|S407	S395
IPI00303063	PDS5A Isoform 2 of Sister chromatid cohesion protein PDS5 homolog A		S1146|S1155|S1166|T1168|S1166|T1168|S1192|S1193|S1192|S1193|S1265	S773|T774	S773|T774
IPI00303661	- Seven transmembrane helix receptor	Q8NH47		Y271	Y271
IPI00303797	BRAF B-Raf proto-oncogene serine/threonine-protein kinase	P15056	T119|S151|S319|S333|S335|S333|S335|S363|S364|S365|S363|S364|S365|S363|S364|S365|T373|T401|S419|S429|S446|S447|T440|S446|S447|T440|S446|S447|T440|S579|S602|S605|T599|S602|S605|T599|S602|S605|T599|S729|T753	T373
IPI00306170	GAS2L1 Isoform 1 of GAS2-like protein 1	Q99501	T193|S297|S306|S316|S316|S352|S394|T391|S394|T391|S436|S438|S436|S438|S489|S490|S492|S489|S490|S492|S489|S490|S492|T498|S492|T498	T321	T321
IPI00306195	AKT1S1 Isoform 2 of Proline-rich AKT1 substrate 1	Q96B36	T93|S108|S112|T110|S108|S112|T110|T117|S108|S112|T110|T117|S112|T110|T117|S203|S222|S223|S222|S223|S231|S232|S231|S232|S241|T266	S108|S112|T110
IPI00306301	PDHA1 Mitochondrial PDHA1	A5YVE9	S270|T269|S270|T269|S331|S333|Y327|S331|S333|S338|Y327|S331|S333|S338|Y327|Y339|S331|S333|S338|Y339|S333|S338|Y339	T91|T92|T95	T91|T92|T95
IPI00306369	NSUN2 tRNA (cytosine-5-)-methyltransferase NSUN2	Q08J23	S139|S456|T453|S456|T453|T461|S456|T461|S473|S593|Y609|Y646|S724|S743|S751|T755|S751|T755	S751
IPI00307426	SPRY4 sprouty homolog 4 isoform 1		Y75|S148	S148
IPI00328258	- 38 kDa protein		S247|T246|S247|S254|T246|S247|S254	S247|T246
IPI00328298	SMC4 Isoform 2 of Structural maintenance of chromosomes protein 4	Q9NTJ3	S22|S27|S28|S22|S27|S28|S22|S27|S28|S41|T39|T44|S41|T39|T44|S41|T39|T44|Y175|Y709|S998	S41|T44
IPI00329030	JAZF1 Isoform 1 of Juxtaposed with another zinc finger protein 1	Q86VZ6	T113|T117|T113|T117	S93	S93
IPI00332872	C6orf103 Chromosome 6 open reading frame 103	Q5T904		S9	S9
IPI00337530	REPS1 RALBP1 associated Eps domain containing 1, isoform CRA_e	Q96D71	S118|Y116|S118|Y116|Y126|S143|S162|S166|S162|S166|S170|T173|S166|S170|S174|T173|S166|S170|S174|T173|S170|S174|T173|S186|S272|S273|S274|Y275|S272|S273|S274|Y275|S272|S273|S274|Y275|S272|S273|S274|Y275|S307|S390|S392|Y389|S390|S392|Y389|S390|S392|Y389|S429|T459|S475|T473|S475|S482|T473|T481|S475|S482|T481|S475|S482|S489|T481|S482|S489|S562|S709|S751	T173
IPI00337584	SCARA3 Isoform 1 of Scavenger receptor class A member 3	Q6AZY7		S404|T410	S404|T410
IPI00375498	TTN titin isoform novex-1			S9362|S9347|S9348|S9350	S9362|S9347|S9348|S9350
IPI00375559	OTOF Isoform 1 of Otoferlin	Q9HC10	Y254	S247|S257|Y254	S247|S257
IPI00376317	EDC4 Isoform 1 of Enhancer of mRNA-decapping protein 4	Q6P2E9	Y126|Y147|S583|T693|S723|S725|S729|T727|S723|S725|S729|T727|S723|S725|S729|S734|T727|S723|S725|S729|S734|T727|S729|S734|S741|T727|T738|S734|S741|T738|S734|S741|T738|S774|S780|S774|S780|S809|T807|S809|T807|S820|T821|S820|T821|S844|Y863|S871|S875|S871|S875|S879|S875|S879|S887|S892|S887|S892|S1067|T1072|S1067|T1072	S729|S734|S735|S737|T727|T738	S735|S737
IPI00382470	HSP90AA1 heat shock protein 90kDa alpha (cytosolic), class A member 1 isoform 1	P07900	T127|T129|T127|T129|T210|T212|T210|T212|Y319|S333|S353|S374|S385|Y435|Y614|Y615|Y614|Y615|Y726|Y749|S848|T847|S848|T847	S385
IPI00383387	SLC47A2 Isoform 4 of Multidrug and toxin extrusion protein 2	Q86VL8		S513|T510|Y521	S513|T510|Y521
IPI00383918	TTN cDNA FLJ34965 fis, clone NTONG2004308	Q8N237		S399|S416|Y398|Y414	S399|S416|Y398|Y414
IPI00384180	YRDC YrdC domain-containing protein, mitochondrial	Q86U90	S37|S60	S37
IPI00384224	DUSP9 Similar to dual specificity phosphatase 9	P78512	S296|S299|S296|S299|S322|S332|S346|T343|S346|T343	S6	S6
IPI00384376	SDK2 Isoform 3 of Protein sidekick-2	Q58EX2	Y2012	S628|S640|Y623	S628|S640|Y623
IPI00386195	- FLJ00297 protein (Fragment)	Q8NF72		S30|S32|T28	S30|S32|T28
IPI00395887	TMX1 Thioredoxin domain-containing protein 1	Q9H3N1	S247|S253|S247|S253|T257|S253|T257|S270|S280	S247
IPI00396370	EIF3B Isoform 1 of Eukaryotic translation initiation factor 3 subunit B	P55884	S78|S81|S78|S81|S83|S85|S78|S81|S83|S85|S78|S81|S83|S85|S78|S81|S83|S85|S78|S81|S83|S85|S81|S83|S85|S83|S85|S95|S95|S95|S117|S119|S117|S119|S125|S119|S125|S125|S152|S154|S152|S154|S164|S239|T451|Y449|T451|Y449|Y525	S78|S81|S83
IPI00397526	MYH10 Isoform 1 of Myosin-10	P35580	Y13|Y22|T185|T188|T185|T188|Y761|S1013|S1145|T1376|Y1415|S1937|S1938|S1939|S1937|S1938|S1939|S1937|S1938|S1939|S1952|S1956|S1952|S1956|T1960|S1956|S1965|T1960|S1965|T1960|S1975	S1956
IPI00409765	APOBEC3F Isoform 2 of DNA dC-&gt;dU-editing enzyme APOBEC-3F	Q8IUX4		S45|T32|T41	S45|T32|T41
IPI00410330	GATAD2A Isoform 1 of Transcriptional repressor p66-alpha	Q86YP4	T49|S100|S107|S100|S107|S113|S114|S107|S113|S114|S107|S113|S114|S107|S113|S114|T122|T189|S340|S527|S531|S527|S531|T537|S531|T537|S546|S548|S546|S548|S598|S600|S598|S600	S100|S107|S113|S114
IPI00410590	LSM14A Isoform 2 of Protein LSM14 homolog A	Q8ND56	T119|S178|S182|T175|S178|S182|S183|T175|S178|S182|S183|T175|S178|S182|S183|S192|T194|S192|T194|T201|S203|T194|T201|S203|T201|S216|S219|T220|S216|S219|T220|S216|S219|S227|T220|S227|T220|S374	S192|T194
IPI00411743	CCDC15 Coiled-coil domain-containing protein 15	Q0P6D6		S186|T189	S186|T189
IPI00412044	DMBT1 Putative uncharacterized protein DMBT1	A6NFE0		S2	S2
IPI00413140	DNM1 Isoform 1 of Dynamin-1	Q05193	Y80|Y125|Y231|S306|S347|Y354|S347|Y354|T411|S512|Y597|S774|S778|T776|T780|S774|S778|T776|T780|S774|S778|T776|T780|S774|S778|T776|T780|S795|S822|S851|S853|S857|S851|S853|S857|S851|S853|S857|S857	S437	S437
IPI00414127	RANBP1 Ran-specific GTPase-activating protein	P43487	S14|T7|T13|S14|T7|T13|T15|T18|S14|S21|T7|T13|T15|T18|S14|S21|T13|T15|T18|S14|S21|T13|T15|T18|S14|S21|T15|T18|S60|Y103	S60
IPI00414676	HSP90AB1 Heat shock protein HSP 90-beta	P08238	Y56|Y192|S226|S255|S261|S255|S261|T297|Y301|S307|T297|Y301|Y305|S307|Y301|Y305|S307|Y301|Y305|S452|Y484|Y485|Y484|Y485|S532|Y596|Y619|S718	S255
IPI00419791	RSRC2 Isoform 1 of Arginine/serine-rich coiled-coil protein 2	Q7L4I2	S30|S32|S30|S32|S104|S216|S218|S222|T220|S216|S218|S222|T220|S216|S218|S222|T220|S216|S218|S222|T220|Y317|Y407	S30|S32
IPI00419992	AASDH Isoform 1 of Acyl-CoA synthetase family member 4	Q4L235	Y194	S279|T284	S279|T284
IPI00420025	ARMC10 Isoform 2 of Armadillo repeat-containing protein 10	Q8N2F6	S53|T50|Y54	S45|T50	S45
IPI00438229	TRIM28 Isoform 1 of Transcription intermediary factor 1-beta	Q13263	S4|S9|S4|S9|S14|S4|S9|S14|S17|S9|S14|S17|S19|S14|S17|S19|S14|S17|S19|S26|S17|S19|S26|S19|S26|S45|S49|S50|S45|S49|S50|S45|S49|S50|Y242|S258|Y369|S437|S439|S440|S437|S439|S440|S437|S439|S440|Y458|S466|S471|S473|S466|S471|S473|S466|S471|S473|S489|S501|Y517|T541|S594|S596|S598|S600|S601|T599|S594|S596|S598|S600|S601|T599|S594|S596|S598|S600|S601|T599|S594|S596|S598|S600|S601|T599|S594|S596|S598|S600|…	S49|S50
IPI00444077	LOC100129869 cDNA FLJ46124 fis, clone TESTI2040372	Q6ZRT1		T188	T188
IPI00451401	TPI1 Isoform 2 of Triosephosphate isomerase	P60174	S21|Y48|Y68|Y165	S21
IPI00456359	ATXN2L Isoform 1 of Ataxin-2-like protein	Q8WWM7	S32|T31|S32|T31|S103|S111|Y118|S111|Y118|Y264|Y270|Y264|Y270|Y277|Y270|Y277|S306|Y309|S306|Y309|S335|S339|S341|S335|S339|S341|S335|S339|S341|Y349|S390|S391|S390|S391|S423|S424|S423|S424|S449|S493|S496|S493|S496|S557|S558|S559|S563|S557|S558|S559|S563|S557|S558|S559|S563|S557|S558|S559|S563|S589|S594|S589|S594|S597|S598|S594|S597|S598|S604|S594|S597|S598|S604|S597|S598|S604|S630|S634|S630|S634|S68…	S563
IPI00456887	HNRNPUL2 Heterogeneous nuclear ribonucleoprotein U-like protein 2	Q1KMD3	S161|S168|T165|S161|S168|T165|S161|S168|T165|S185|S188|S185|S188|S193|S188|S193|S226|S228|Y222|S226|S228|Y222|S226|S228|Y222|T244|T250|S253|T244|T250|T252|S253|T250|T252|S253|T250|T252|Y541|S655|Y660|S655|Y660|Y706|Y725|Y726|Y727|Y725|Y726|Y727|Y725|Y726|Y727|Y740|Y743|Y740|Y743	S226|S228
IPI00465045	DIP2B Isoform 1 of Disco-interacting protein 2 homolog B	Q9P265	S9|S50|S53|S50|S53|T71|S100|Y98|S100|Y98|S145|S146|T140|T144|S145|S146|S148|T140|T144|S145|S146|S148|T140|T144|S145|S146|S148|S153|T140|T144|S145|S146|S148|S153|T144|S146|S148|S153|S187|S189|T184|S187|S189|T184|S187|S189|T184|S525	S148|S153
IPI00465128	BAT3 Isoform 1 of Large proline-rich protein BAT3	P46379	S113|T350|S964|S964|S973|S1081|T1080|S1081|T1080|S1117|Y1116|S1117|Y1116	S113|S964
IPI00470594	C1orf144 Isoform 1 of UPF0485 protein C1orf144	Q7Z422	S37|S39|S37|S39|S51|S51|S68|S73|S74|S68|S73|S74|S77|T78|S68|S73|S74|S77|T78|S73|S74|S77|T78|S73|S74|S77|T78|S105|S107|S105|S107|T121	S37|S39
IPI00477526	C7orf28B;C7orf28A Conserved hypothetical protein	O95766	S267|Y438	S267
IPI00477693	FABP12 Probable fatty acid-binding protein ENSP00000353650	A6NFH5		S118|S122|T119|T126	S118|S122|T119|T126
IPI00478227	CLASP2 165 kDa protein		S254|S258|S254|S258|S559|S560|S561|S564|S559|S560|S561|S564|S559|S560|S561|S564|S559|S560|S561|S564|S602|S604|S602|S604|S689|S693|S695|S689|S693|S695|S697|S689|S693|S695|S697|S693|S695|S697|S741|S757|S759|S763|S757|S759|S763|S757|S759|S763|S809|T807|S809|T807|Y1151|S1207|Y1232|Y1235|Y1237|S1240|S1242|Y1232|Y1235|Y1237|S1240|S1242|Y1232|Y1235|Y1237|S1240|S1242|Y1235|Y1237|S1240|S1242|Y1235|Y1237	S809|T807
IPI00479935	- 21 kDa protein			Y173	Y173
IPI00479997	STMN1 Stathmin	P16949	S16|S25|S28|S25|S28|S38|S46|S63|T102|T146	S38|S25|S16
IPI00513803	MAP3K2 Mitogen-activated protein kinase kinase kinase 2	Q9Y2U5	S26|S153|S159|T158|S153|S159|S163|S164|T158|S153|S159|S163|S164|T158|S159|S163|S164|T158|S159|S163|S164|T158|S239|Y240|S239|Y240|S248|Y250|S248|Y250|S294|S297|T290|T293|S294|S297|S300|T290|T293|S294|S297|S300|T290|T293|S294|S297|S300|S302|T290|T293|S294|S297|S300|S302|T293|S297|S300|S302|S309|S302|S309|S311|S312|S314|S315|T310|S309|S311|S312|S314|S315|T310|S309|S311|S312|S314|S315|T310|S309|S311|…	S163|S164
IPI00550998	KLHL26 Kelch-like protein 26	Q53HC5		S458|S465|S471|T450|Y463|Y468	S458|S465|S471|T450|Y463|Y468
IPI00555610	AHNAK Putative uncharacterized protein AHNAK	B5MEH8	S132|T243|S264|T298|S312|S323|S325|S323|S325|T391|S451|T471|Y468|T471|Y468|S546|S572|Y589|Y717|S795|S795|S821|S1039|S1051|S1077|S1167|Y1222|S1500|S1641|S1641|S1051|S1051|S1039|S1754|S1792|T1836|S1754|S1973|S1978|S1973|S1978|S2023|S2030|S2023|S2030|S2056|S2063|S2056|S2063|S2065|T2069|S2063|S2065|T2069|S2063|S2065|T2069|T2079|S2147|Y2159|S2169|S2180|S2195|S2195|S2349|S2391|S2391|S2402|S2463|S2470|S…	S390|S2456|S2467|T391	S390|S2456|S2467
IPI00604786	ZFP36L2 Butyrate response factor 2	P47974	S57|S59|S57|S59|S441|S443|S441|S443	S57|S59
IPI00640364	OTUD5 Isoform 1 of OTU domain-containing protein 5	Q96G74	S165|S64|S177|Y175|Y181|S177|Y175|Y181|S177|Y175|Y181|S450|S452|T449|S450|S452|T449|S450|S452|T449|S508|S512|T507|S508|S512|T507|S508|S512|T507	S64
IPI00640981	UBR4 Isoform 4 of E3 ubiquitin-protein ligase UBR4	Q5T4S7	S178|S181|S178|S181|S364|S365|T360|T363|S364|S365|T360|T363|Y370|S364|S365|T360|T363|Y370|S364|S365|T360|T363|Y370|S364|S365|T363|Y370|S619|S620|S619|S620|S1760|T2468|T2470|T2473|T2468|T2470|T2473|T2468|T2470|T2473|S2746|S2747|S2750|T2743|S2746|S2747|S2750|T2743|T2752|S2746|S2747|S2750|T2743|T2752|S2746|S2747|S2750|T2743|T2752|S2746|S2747|S2750|T2752|T2877|T3425|Y4418|Y4435	S675|S677|S679|S688|T685|Y673	S675|S677|S679|S688|T685|Y673
IPI00641582	BAG3 BAG family molecular chaperone regulator 3	O95817	Y86|S134|S136|S134|S136|S171|S173|S177|S171|S173|S177|S171|S173|S177|S194|S195|S194|S195|S207|Y240|Y247|Y240|Y247|S264|S268|S264|S268|S274|S275|S268|S274|S275|S279|S268|S274|S275|S279|S274|S275|S279|S283|S284|T285|S279|S283|S284|S289|T285|S279|S283|S284|S289|S291|T285|S279|S283|S284|S289|S291|T285|S283|S284|S289|S291|T285|S284|S289|S291|T285|S377|S381|S377|S381|S385|S386|S381|S385|S386|S381|S385|…	S377
IPI00642862	PPIL4 Peptidyl-prolyl cis-trans isomerase-like 4	Q8WUA2	S178|T182|S178|T182|S374|Y401|Y412|Y466	S178
IPI00646572	MUC16 1518 kDa protein		S10570|S12248|S12248	S354	S354
IPI00647635	GIGYF2 Isoform 2 of PERQ amino acid-rich with GYF domain-containing protein 2	Q6Y7W6		S397|S406|T404	S397|S406|T404
IPI00736337	RGPD3 hypothetical protein isoform 1		Y36|Y37|Y42|Y36|Y37|Y42|Y36|Y37|Y42|S395|S782|S789|Y786|S782|S789|Y786|S782|S789|Y786|T1178|S1276|S1305|S1479|S1535|S1543|S1545|S1543|S1545	S1271|S1275|S1276|S758|S768|S774|Y764	S1271|S1275|S758|S768|S774|Y764
IPI00742682	TPR Nucleoprotein TPR	P12270	S379|S522|S646|S648|T641|S646|S648|S652|T641|T653|S646|S648|S652|T641|T653|S646|S648|S652|T653|S646|S648|S652|T653|S920|Y965|S1185|S1459|S1462|S1459|S1462|T1666|S1676|S1679|T1677|S1676|S1679|T1677|S1676|S1679|T1677|S1691|T1692|S1691|T1692|S1838|T1839|S1838|T1839|Y1903|S2034|S2037|S2034|S2037|S2047|S2048|S2050|S2047|S2048|S2050|S2047|S2048|S2050|S2073|S2073|T2116|T2137|S2155	S1490|S1492	S1490|S1492
IPI00746221	LOC348262 hypothetical protein LOC348262	C9JLW8		S21	S21
IPI00747487	- Conserved hypothetical protein			S98|T97|T102	S98|T97|T102
IPI00782966	ZFP106 Zinc finger protein 106 homolog	Q9H2Y7	S400|T394|S400|T394|S641|S859|S861|S864|S859|S861|S864|S859|S861|S864|S893|S897|S893|S897|S937|S1025|S1026|T1021|S1025|S1026|S1031|T1021|S1025|S1026|S1031|T1021|S1025|S1026|S1031|S1261|S1279|S1281|S1282|S1279|S1281|S1282|S1279|S1281|S1282|T1320|S1328|S1370|T1372|S1370|T1372|T1378|T1372|T1378	S937|S941|S942	S941|S942
IPI00782992	SRRM2 Isoform 1 of Serine/arginine repetitive matrix protein 2	Q9UQ35	Y82|S142|S144|Y145|S142|S144|Y145|S142|S144|Y145|S231|T233|S231|T233|S248|S250|T251|T252|S248|S250|T251|T252|S248|S250|T251|T252|S248|S250|T251|T252|S263|S268|S263|S268|T274|S268|T274|S295|T288|T289|S295|T288|T289|S295|S297|S300|T288|T289|S295|S297|S300|S295|S297|S300|S317|S322|T315|T316|T318|S317|S322|S323|T315|T316|T318|S317|S322|S323|T315|T316|T318|S317|S322|S323|T315|T316|T318|S317|S322|S323|…	S398|S346|S351|S357|S358|S395|S2449|T400|T348|T359
IPI00783147	LOC100129737 hypothetical protein			T369|Y356	T369|Y356
IPI00784404	FAM149A Isoform 1 of Protein FAM149A	A5PLN7		S10	S10
IPI00792677	TUBA1B cDNA FLJ60097, highly similar to Tubulin alpha-ubiquitous chain	B4DDU2	S13|S19|T6|T16|S13|S19|T16|S13|S19|T16|Y68|Y175|T188|T190|Y189|T188|T190|Y189|T188|T190|Y189|S242|Y237|S242|Y237|Y284|S305|T299|S305|T299|Y322|S344|Y364|S404|Y397|S404|Y397|Y416	S305
IPI00796012	SERPINB3 Squamous cell carcinoma antigen 1	Q9BYH9		S30|S33	S30|S33
IPI00796220	MGAT4C cDNA FLJ56141, highly similar to Homo sapiens UDP-N-acetylglucosamine:a-1,3-D-mannoside beta-1,4-N-acetylglucosaminyltransferase IV, mRNA	B3KXP8	Y207|Y208|Y207|Y208	Y458	Y458
IPI00807474	TRBV6-4 V_segment translation product (Fragment)	A0A542		S68|T70	S68|T70
IPI00829721	- Putative uncharacterized protein ENSP00000374953	A6NC99		S3|S5|S7	S3|S5|S7
IPI00847300	- Similar to Voltage-dependent anion-selective channel protein 1			S70	S70
IPI00852935	OPA1 Protein	C9JLF5		S7|T14|Y2|Y13	S7|T14|Y2|Y13
IPI00856012	COL6A6 Isoform 1 of Collagen alpha-6(VI) chain	A6NMZ7	T515	S1657	S1657
IPI00872354	ARMC2 Armadillo repeat-containing protein 2	Q8NEN0	S218	S21|S3|S19	S21|S3|S19
IPI00879755	LOC647107 LOC647107 protein (Fragment)	Q8TAI5		S10|S11|S8|T5	S10|S11|S8|T5
IPI00880005	- Putative uncharacterized protein ENSP00000370999	B5MDX2		T199|T203	T199|T203
IPI00886855	PHC1B hypothetical LOC653441, partial			S905	S905
IPI00887713	LOC647163 similar to MCM3 minichromosome maintenance deficient 3			S194|S204|S205	S194|S204|S205
IPI00887714	LOC728931 similar to hCG17429			S196|S187|S191	S196|S187|S191
IPI00888492	LOC651709 similar to facioscapulohumeral muscular dystrophy			S218|S219	S218|S219
IPI00888928	PDZD7 similar to FLJ00011 protein	Q9H7Q6		S39|S41|S43	S39|S41|S43
IPI00917908	PPIG Peptidyl-prolyl cis-trans isomerase	Q2NKQ6	S239|S241|S242|S244|S239|S241|S242|S244|S239|S241|S242|S244|S239|S241|S242|S244|S275|S300|S330|S332|T328|S330|S332|T328|S330|S332|T328|S341|T343|S341|T343|S361|S382|S398|S400|S398|S400|S553|S557|S553|S557|T596|S672|S702|S729|S730|T733|S729|S730|T733|S729|S730|S738|T733|S738|T733	S239|S241|S242
