# Supplementary material for: Quantitative Phosphoproteomics of Proteasome Inhibition in Multiple Myeloma Cells
Source: PLoS One. 2010 Sep 29;5(9):e13095. doi: 10.1371/journal.pone.0013095 (PMC2947515; doi:10.1371/journal.pone.0013095)
Supplement: Table S4 — SCANSITE prediction at high stringency (0.2%), medium stringency (1.0%), and low stringency (5.0%) within the identified phosphorylation sites for kinase phosphorylation and binding motifs. (0.02 MB XLS) [file pone.0013095.s005.xls]

## Sheet: Sheet1
Table S4. SCANSITE prediction at high stringency (0.2%),
medium stringency (1.0%), and low stringency (5.0%) within identified
phosphorylation sites for kinase phosphorylation and binding motifs.
Phosphorylation sites in the MM phosphoproteome dataset were grouped
according to kinase motifs.
Kinase	Kinase group type	Hits	Hits	Hits
		0.002	0.01	0.05
AMP-activated protein kinase	Baso_ST_kin	0	1	1
ATM Kinase	DNA_dam_kin	2	1	10
Abl Kinase	Y_kin	1	1	0
Abl SH2	SH2	0	0	0
Abl SH3	SH3	0	0	0
Akt Kinase	Baso_ST_kin	2	5	6
Amphiphysin SH3	SH3	0	0	0
Calmodulin dependent Kinase 2	Baso_ST_kin	1	0	5
Casein Kinase 1	Acid_ST_kin	1	2	14
Casein Kinase 2	Acid_ST_kin	15	21	12
Cbl-Associated protein C-SH3	SH3	0	0	0
Cdc2 Kinase	Pro_ST_kin	9	17	29
Cdk5 Kinase	Pro_ST_kin	8	18	37
Clk2 Kinase	Baso_ST_kin	0	1	12
Cortactin SH3	SH3	0	0	0
Crk SH2	SH2	0	0	0
Crk SH3	SH3	0	0	0
DNA PK	DNA_dam_kin	0	4	15
EGFR Kinase	Y_kin	0	0	0
Erk D-domain	Kin_bind	0	0	0
Erk1 Binding	Kin_bind	0	0	0
Erk1 Kinase	Pro_ST_kin	6	14	26
Fgr Kinase	Y_kin	0	0	0
Fgr SH2	SH2	0	0	0
Fyn SH2	SH2	0	0	0
GSK3 Kinase	Acid_ST_kin	4	7	14
GSK3-improved	Acid_ST_kin	2	5	0
Grb2 SH2	SH2	0	0	0
Grb2 SH3	SH3	0	0	0
Insulin Receptor Kinase	Y_kin	0	0	0
Intersectin SH3A	SH3	0	0	0
Itk Kinase	Y_kin	0	0	1
Itk SH2	SH2	0	1	0
Itk SH3	SH3	0	0	0
Lck Kinase	Y_kin	0	0	0
Lck SH2	SH2	0	0	0
Nck 2nd SH3	SH3	0	0	0
Nck SH2	SH2	0	0	1
PDGFR Kin	Y_kin	0	0	0
PDK1 Binding	Kin_bind	1	0	6
PDZ (nNOS) class 1	PDZ	0	0	0
PDZ (nNOS) class 3	PDZ	0	0	0
PDZ class 1	PDZ	0	0	0
PIP3-binding PH	Lip_bind	0	0	0
PKC alpha/beta/gamma	Baso_ST_kin	0	2	5
PKC delta	Baso_ST_kin	2	2	8
PKC epsilon	Baso_ST_kin	3	1	12
PKC mu	Baso_ST_kin	0	2	8
PKC zeta	Baso_ST_kin	0	1	2
PLCg C-terminal SH2	SH2	0	0	0
PLCg N-terminal SH2	SH2	0	0	2
PLCg SH3	SH3	0	0	0
Protein Kinase A	Baso_ST_kin	4	7	23
SHIP SH2	SH2	0	0	0
Shc PTB	PTB	0	0	0
Shc SH2	SH2	0	0	0
Src Kinase	Y_kin	0	0	0
Src SH2	SH2	0	0	0
Src SH3	SH3	0	0	0
p38 MAPK	Pro_ST_kin	0	0	7
p85 SH2	SH2	0	0	1
p85 SH3 mode1	SH3	0	0	0
p85 SH3 mode2	SH3	0	0	0
