# Supplementary material for: Quantitative Phosphoproteomics of Proteasome Inhibition in Multiple Myeloma Cells
Source: PLoS One. 2010 Sep 29;5(9):e13095. doi: 10.1371/journal.pone.0013095 (PMC2947515; doi:10.1371/journal.pone.0013095)
Supplement: Table S5 — The list of phosphorylated site detected according to the kinase. (0.09 MB XLS) [file pone.0013095.s006.xls]

## Sheet: Sheet1
Table S5. The list of phosphorylated site detected is according to the kinase.
the detail explanation of the each column is available in the web(http://stjuderesearch.org/scansite/tutorials.php)
Protein ID	kinase	kinase fimaly	site	calculated	percentile	sequence	calculated surface
				score			accessibility
IPI00001738	GSK3 Kinase	Acid_ST_kin	S45	0.6143	0.02237	EAEKPASSSLPSSPP	0.711
IPI00002135	DNA PK	DNA_dam_kin	S177	0.548	0.01128	SPGKVSGSPEQAVEE	1.889
IPI00002135	Erk1 Kinase	Pro_ST_kin	S250	0.5772	0.01527	APAAVATSPPGAIPK	1.059
IPI00002349	Akt Kinase	Baso_ST_kin	S652	0.5301	0.00376	RGLERNDSWGSFDLR	1.194
IPI00002349	14-3-3 Mode 1	pST_bind	S652	0.4725	0.00971	RGLERNDSWGSFDLR	1.194
IPI00002349	PKC mu	Baso_ST_kin	S652	0.5283	0.02176	RGLERNDSWGSFDLR	1.194
IPI00002349	Protein Kinase A	Baso_ST_kin	S652	0.5788	0.02901	RGLERNDSWGSFDLR	1.194
IPI00002803	Cdc2 Kinase	Pro_ST_kin	S916	0.47	0.00312	TGEAPTLSPPRDARP	1.712
IPI00002803	Cdk5 Kinase	Pro_ST_kin	S916	0.4372	0.00366	TGEAPTLSPPRDARP	1.712
IPI00002803	Erk1 Kinase	Pro_ST_kin	S916	0.5121	0.00594	TGEAPTLSPPRDARP	1.712
IPI00002803	GSK3 Kinase	Acid_ST_kin	S916	0.5995	0.01724	TGEAPTLSPPRDARP	1.712
IPI00003168	Cdc2 Kinase	Pro_ST_kin	S227	0.5811	0.01663	DLVDGRHSPPMVRSV	1.937
IPI00003168	Cdk5 Kinase	Pro_ST_kin	S227	0.5678	0.02093	DLVDGRHSPPMVRSV	1.937
IPI00003168	Erk1 Kinase	Pro_ST_kin	S227	0.614	0.02483	DLVDGRHSPPMVRSV	1.937
IPI00003168	GSK3 Kinase	Acid_ST_kin	S227	0.6541	0.04225	DLVDGRHSPPMVRSV	1.937
IPI00003394	Casein Kinase 2	Acid_ST_kin	S31	0.5408	0.01647	GTGQSDDSDIWDDTA	1.054
IPI00003494	GSK3 Kinase	Acid_ST_kin	S165	0.4481	0.00106	LFQLGPPSPVKMPSP	1.685
IPI00003494	Erk1 Kinase	Pro_ST_kin	S165	0.498	0.00437	LFQLGPPSPVKMPSP	1.685
IPI00003494	Cdc2 Kinase	Pro_ST_kin	S165	0.5202	0.00724	LFQLGPPSPVKMPSP	1.685
IPI00003494	Cdk5 Kinase	Pro_ST_kin	S165	0.4923	0.00819	LFQLGPPSPVKMPSP	1.685
IPI00003494	p38 MAPK	Pro_ST_kin	S165	0.4106	0.02455	LFQLGPPSPVKMPSP	1.685
IPI00004795	Casein Kinase 2	Acid_ST_kin	S102	0.2786	0.00022	ADEEEEDSDDDVEPI	4.137
IPI00004795	DNA PK	DNA_dam_kin	S102	0.5526	0.01211	ADEEEEDSDDDVEPI	4.137
IPI00004795	Clk2 Kinase	Baso_ST_kin	S102	0.8468	0.04138	ADEEEEDSDDDVEPI	4.137
IPI00004795	ATM Kinase	DNA_dam_kin	S102	0.6272	0.04386	ADEEEEDSDDDVEPI	4.137
IPI00004901	14-3-3 Mode 1	pST_bind	S94	0.6292	0.04641	ALMHKVPSEGAYDII	0.61
IPI00005202	Casein Kinase 2	Acid_ST_kin	T235	0.3804	0.00122	GEEPSEYTDEEDTKD	4.495
IPI00005202	Casein Kinase 2	Acid_ST_kin	T240	0.4654	0.00477	EYTDEEDTKDHNKQD	4.347
IPI00005202	DNA PK	DNA_dam_kin	T235	0.502	0.00541	GEEPSEYTDEEDTKD	4.495
IPI00005202	DNA PK	DNA_dam_kin	T240	0.6053	0.02734	EYTDEEDTKDHNKQD	4.347
IPI00005202	Casein Kinase 1	Acid_ST_kin	T235	0.4974	0.0303	GEEPSEYTDEEDTKD	4.495
IPI00005202	PDK1 Binding	Kin_bind	T235	0.9602	0.03417	GEEPSEYTDEEDTKD	4.495
IPI00005728	Casein Kinase 2	Acid_ST_kin	S95	0.5041	0.00919	DPSLMEDSDDGPSLP	2.451
IPI00006079	PKC alpha/beta/gamma	Baso_ST_kin	T661	0.4625	0.00748	RIDISPSTLRKHTRL	2.214
IPI00007277	Protein Kinase A	Baso_ST_kin	S328	0.4246	0.00543	GNSSRRGSGDTSSLI	1.42
IPI00007675	Cdk5 Kinase	Pro_ST_kin	S207	0.2877	0.00022	PGEDFPASPQRRNTA	2.516
IPI00007675	Cdc2 Kinase	Pro_ST_kin	S207	0.347	0.00029	PGEDFPASPQRRNTA	2.516
IPI00007764	14-3-3 Mode 1	pST_bind	S88	0.5987	0.0346	GLQRRNSSEASSGDF	1.611
IPI00007764	Clk2 Kinase	Baso_ST_kin	S88	0.8392	0.03807	GLQRRNSSEASSGDF	1.611
IPI00007764	Protein Kinase A	Baso_ST_kin	S88	0.6195	0.0465	GLQRRNSSEASSGDF	1.611
IPI00008475	Cdk5 Kinase	Pro_ST_kin	S495	0.4296	0.00327	IATEHIPSPAKKVPR	1.04
IPI00008475	Cdc2 Kinase	Pro_ST_kin	S495	0.5071	0.00598	IATEHIPSPAKKVPR	1.04
IPI00008475	Erk1 Kinase	Pro_ST_kin	S495	0.6653	0.04461	IATEHIPSPAKKVPR	1.04
IPI00008708	Casein Kinase 2	Acid_ST_kin	S361	0.4466	0.00353	QVKATNESEDEIPQL	4.449
IPI00008708	DNA PK	DNA_dam_kin	S361	0.5785	0.01819	QVKATNESEDEIPQL	4.449
IPI00008998	Casein Kinase 2	Acid_ST_kin	S114	0.5219	0.01225	FDRWLDESDAEMELR	2.595
IPI00009032	14-3-3 Mode 1	pST_bind	S94	0.3514	0.00218	TKIRRSPSKPLPEVT	1.623
IPI00009032	Akt Kinase	Baso_ST_kin	S94	0.5875	0.00879	TKIRRSPSKPLPEVT	1.623
IPI00009032	Clk2 Kinase	Baso_ST_kin	S94	0.8012	0.02455	TKIRRSPSKPLPEVT	1.623
IPI00009032	Protein Kinase A	Baso_ST_kin	S94	0.5669	0.02488	TKIRRSPSKPLPEVT	1.623
IPI00010807	ATM Kinase	DNA_dam_kin	S692	0.4222	0.00109	YPKQMPLSQV*	1.038
IPI00011118	Cdk5 Kinase	Pro_ST_kin	S80	0.5707	0.02166	DPQQLQLSPLKGLSL	1.119
IPI00011118	Cdc2 Kinase	Pro_ST_kin	S80	0.6235	0.02732	DPQQLQLSPLKGLSL	1.119
IPI00011118	Erk1 Kinase	Pro_ST_kin	S80	0.634	0.03147	DPQQLQLSPLKGLSL	1.119
IPI00011865	14-3-3 Mode 1	pST_bind	S22	0.5311	0.01801	FCSCRDTSATPQSAS	1.669
IPI00011865	Akt Kinase	Baso_ST_kin	S22	0.6898	0.03033	FCSCRDTSATPQSAS	1.669
IPI00011865	Cdk5 Kinase	Pro_ST_kin	T24	0.6049	0.03056	SCRDTSATPQSASIK	1.607
IPI00011865	Cdc2 Kinase	Pro_ST_kin	T24	0.6673	0.04126	SCRDTSATPQSASIK	1.607
IPI00012079	Cdc2 Kinase	Pro_ST_kin	S93	0.5123	0.00648	DRSRLPKSPPYTAFL	3.558
IPI00012079	Cdc2 Kinase	Pro_ST_kin	S464	0.5182	0.00705	NKEEDCHSPTSKPPK	0.67
IPI00012079	Cdk5 Kinase	Pro_ST_kin	S464	0.4856	0.0075	NKEEDCHSPTSKPPK	0.67
IPI00012079	Erk1 Kinase	Pro_ST_kin	S93	0.5329	0.00827	DRSRLPKSPPYTAFL	3.558
IPI00012079	Cdk5 Kinase	Pro_ST_kin	S93	0.4985	0.00886	DRSRLPKSPPYTAFL	3.558
IPI00012079	p38 MAPK	Pro_ST_kin	S93	0.4463	0.0451	DRSRLPKSPPYTAFL	3.558
IPI00012269	Protein Kinase A	Baso_ST_kin	T1018	0.443	0.00654	INALKKPTVNLTTVL	1.045
IPI00012442	Erk1 Kinase	Pro_ST_kin	S232	0.6641	0.04407	EDAQKSSSPAPADIA	1.332
IPI00012442	Protein Kinase A	Baso_ST_kin	S232	0.6246	0.04914	EDAQKSSSPAPADIA	1.332
IPI00013070	GSK3 Kinase	Acid_ST_kin	S716	0.5323	0.0053	QQPPPPPSYSPARNP	2.384
IPI00013070	Cdc2 Kinase	Pro_ST_kin	S718	0.5074	0.00601	PPPPPSYSPARNPPG	1.973
IPI00013070	Cdk5 Kinase	Pro_ST_kin	S718	0.4783	0.00685	PPPPPSYSPARNPPG	1.973
IPI00013076	Cdc2 Kinase	Pro_ST_kin	S160	0.4225	0.00133	DVHSPPKSPEGKTSA	2.517
IPI00013076	Cdk5 Kinase	Pro_ST_kin	S160	0.4201	0.00278	DVHSPPKSPEGKTSA	2.517
IPI00013076	GSK3 Kinase	Acid_ST_kin	S156	0.5171	0.00398	LDLSDVHSPPKSPEG	1.483
IPI00013076	Cdc2 Kinase	Pro_ST_kin	S156	0.4903	0.00465	LDLSDVHSPPKSPEG	1.483
IPI00013076	Cdk5 Kinase	Pro_ST_kin	S156	0.4531	0.00485	LDLSDVHSPPKSPEG	1.483
IPI00013076	Erk1 Kinase	Pro_ST_kin	S160	0.5197	0.00687	DVHSPPKSPEGKTSA	2.517
IPI00013076	Erk1 Kinase	Pro_ST_kin	S156	0.5514	0.01081	LDLSDVHSPPKSPEG	1.483
IPI00013076	GSK3 Kinase	Acid_ST_kin	S160	0.6006	0.01755	DVHSPPKSPEGKTSA	2.517
IPI00013076	GSK3-improved	Acid_ST_kin	S156	0.477	0.00398	LDLSDVHSPPKSPEG	1.483
IPI00013788	Casein Kinase 2	Acid_ST_kin	S579	0.4517	0.00384	KDLDEEGSEKELHEN	3.157
IPI00014177	Casein Kinase 2	Acid_ST_kin	S218	0.3085	0.00037	YHLPDAESDEDEDFK	2.595
IPI00014177	Clk2 Kinase	Baso_ST_kin	S218	0.8218	0.0312	YHLPDAESDEDEDFK	2.595
IPI00015404	PKC epsilon	Baso_ST_kin	S1034	0.483	0.01979	PESKSKKSSSSTTTG	2.956
IPI00015602	Erk1 Kinase	Pro_ST_kin	S91	0.5811	0.01607	KTPEGRASPAPGSGH	1.468
IPI00015602	Erk1 Kinase	Pro_ST_kin	S96	0.6463	0.03627	RASPAPGSGHPEGPG	0.979
IPI00015602	Cdk5 Kinase	Pro_ST_kin	S91	0.6324	0.03953	KTPEGRASPAPGSGH	1.468
IPI00015602	Cdc2 Kinase	Pro_ST_kin	S91	0.6779	0.04515	KTPEGRASPAPGSGH	1.468
IPI00016910	Casein Kinase 1	Acid_ST_kin	S9	0.4212	0.00609	SRFFTTGSDSESESS	1.7
IPI00016910	Casein Kinase 2	Acid_ST_kin	S9	0.568	0.02553	SRFFTTGSDSESESS	1.7
IPI00016910	PKC epsilon	Baso_ST_kin	S9	0.506	0.03428	SRFFTTGSDSESESS	1.7
IPI00017451	Casein Kinase 2	Acid_ST_kin	S329	0.3899	0.00143	EVEMEVESDEEDDKQ	1.977
IPI00017451	Casein Kinase 2	Acid_ST_kin	S320	0.5164	0.01119	RYEKFGESEEVEMEV	1.172
IPI00017763	Casein Kinase 2	Acid_ST_kin	S125	0.4494	0.00369	DAESEWHSENEEEEK	2.201
IPI00017763	Casein Kinase 2	Acid_ST_kin	S121	0.5038	0.00915	VEPTDAESEWHSENE	1.331
IPI00017763	Casein Kinase 1	Acid_ST_kin	S121	0.4697	0.01855	VEPTDAESEWHSENE	1.331
IPI00017763	GSK3 Kinase	Acid_ST_kin	S121	0.6187	0.02394	VEPTDAESEWHSENE	1.331
IPI00017763	GSK3-improved	Acid_ST_kin	S121	0.4927	0.00915	VEPTDAESEWHSENE	1.331
IPI00018500	Casein Kinase 2	Acid_ST_kin	S119	0.4511	0.0038	EHFEDMASDEDMKPK	1.483
IPI00018500	DNA PK	DNA_dam_kin	S119	0.6138	0.03095	EHFEDMASDEDMKPK	1.483
IPI00019540	Casein Kinase 2	Acid_ST_kin	S537	0.3854	0.00132	QQFDDGGSDEEDIWE	1.506
IPI00019540	DNA PK	DNA_dam_kin	S537	0.5532	0.01222	QQFDDGGSDEEDIWE	1.506
IPI00019540	Casein Kinase 1	Acid_ST_kin	S537	0.5055	0.03505	QQFDDGGSDEEDIWE	1.506
IPI00019994	DNA PK	DNA_dam_kin	T102	0.483	0.00391	LVSPAYCTQESREEI	1.117
IPI00019994	DNA PK	DNA_dam_kin	S105	0.5257	0.00792	PAYCTQESREEIPGG	5.411
IPI00019994	ATM Kinase	DNA_dam_kin	T102	0.5384	0.01044	LVSPAYCTQESREEI	1.117
IPI00020719	Erk1 Kinase	Pro_ST_kin	S222	0.4809	0.00318	TPSRGPVSPSVSFQP	0.542
IPI00020719	GSK3 Kinase	Acid_ST_kin	S222	0.5471	0.0069	TPSRGPVSPSVSFQP	0.542
IPI00020719	p38 MAPK	Pro_ST_kin	S222	0.3804	0.01403	TPSRGPVSPSVSFQP	0.542
IPI00020719	Cdc2 Kinase	Pro_ST_kin	S222	0.576	0.0156	TPSRGPVSPSVSFQP	0.542
IPI00020719	Cdk5 Kinase	Pro_ST_kin	S222	0.5686	0.02114	TPSRGPVSPSVSFQP	0.542
IPI00020719	GSK3-improved	Acid_ST_kin	S222	0.4684	0.0069	TPSRGPVSPSVSFQP	0.542
IPI00020956	Casein Kinase 2	Acid_ST_kin	S132	0.4069	0.00184	KKGNAEGSSDEEGKL	2.04
IPI00020956	Casein Kinase 2	Acid_ST_kin	S133	0.4631	0.0046	KGNAEGSSDEEGKLV	2.04
IPI00020956	DNA PK	DNA_dam_kin	S133	0.6174	0.03245	KGNAEGSSDEEGKLV	2.04
IPI00020984	Cdc2 Kinase	Pro_ST_kin	S618	0.4479	0.0021	EDEILNRSPRNRKPR	5.08
IPI00020984	Cdk5 Kinase	Pro_ST_kin	S618	0.4053	0.00214	EDEILNRSPRNRKPR	5.08
IPI00022145	Casein Kinase 2	Acid_ST_kin	S144	0.4474	0.00357	LMEDDDDSDYGSSKK	2.218
IPI00022145	Casein Kinase 1	Acid_ST_kin	S144	0.4376	0.00941	LMEDDDDSDYGSSKK	2.218
IPI00022373	Casein Kinase 2	Acid_ST_kin	S211	0.4478	0.00359	FEDRKDDSDDDGGGW	3.989
IPI00022373	Clk2 Kinase	Baso_ST_kin	S211	0.8398	0.03834	FEDRKDDSDDDGGGW	3.989
IPI00022796	PDK1 Binding	Kin_bind	S42	0.5453	0.00188	SVNFSEFSNKCSERW	0.824
IPI00022796	PDK1 Binding	Kin_bind	S39	0.9289	0.02401	SDASVNFSEFSNKCS	0.892
IPI00023048	Casein Kinase 2	Acid_ST_kin	S162	0.4678	0.00497	DDIDLFGSDNEEEDK	1.271
IPI00023510	Erk1 Kinase	Pro_ST_kin	T14	0.6239	0.02793	TRPNGPNTGNKICQF	2.823
IPI00023780	Akt Kinase	Baso_ST_kin	S10	0.4928	0.00214	DQRQRSLSTSGESLY	0.65
IPI00023780	14-3-3 Mode 1	pST_bind	S10	0.3954	0.00377	DQRQRSLSTSGESLY	0.65
IPI00023780	Clk2 Kinase	Baso_ST_kin	S10	0.7483	0.01343	DQRQRSLSTSGESLY	0.65
IPI00024145	Cdk5 Kinase	Pro_ST_kin	S104	0.5843	0.0251	LTFDTTFSPNTGKKS	1.43
IPI00024145	Cdc2 Kinase	Pro_ST_kin	S104	0.6224	0.02702	LTFDTTFSPNTGKKS	1.43
IPI00024145	PDK1 Binding	Kin_bind	S104	0.9627	0.03555	LTFDTTFSPNTGKKS	1.43
IPI00024145	Erk1 Kinase	Pro_ST_kin	S104	0.6561	0.04022	LTFDTTFSPNTGKKS	1.43
IPI00024650	Casein Kinase 2	Acid_ST_kin	S467	0.4903	0.00736	ESKEEETSIDVAGKP	0.667
IPI00024650	Casein Kinase 2	Acid_ST_kin	T466	0.5024	0.00895	KESKEEETSIDVAGK	1.556
IPI00024650	PKC epsilon	Baso_ST_kin	S467	0.483	0.01979	ESKEEETSIDVAGKP	0.667
IPI00024650	PKC delta	Baso_ST_kin	S467	0.5107	0.03042	ESKEEETSIDVAGKP	0.667
IPI00024650	ATM Kinase	DNA_dam_kin	S467	0.6356	0.04958	ESKEEETSIDVAGKP	0.667
IPI00025346	Cdk5 Kinase	Pro_ST_kin	S282	0.5585	0.01875	SPGKEGHSPEGSTVT	1.096
IPI00025346	Cdc2 Kinase	Pro_ST_kin	S282	0.5963	0.02014	SPGKEGHSPEGSTVT	1.096
IPI00029048	GSK3 Kinase	Acid_ST_kin	S16	0.5347	0.00553	RRPAERSSPGQTPEE	2.136
IPI00029048	Erk1 Kinase	Pro_ST_kin	S16	0.6508	0.038	RRPAERSSPGQTPEE	2.136
IPI00029048	Cdk5 Kinase	Pro_ST_kin	S16	0.6454	0.04423	RRPAERSSPGQTPEE	2.136
IPI00029048	Cdc2 Kinase	Pro_ST_kin	S16	0.6897	0.04964	RRPAERSSPGQTPEE	2.136
IPI00029048	GSK3-improved	Acid_ST_kin	S16	0.4429	0.00553	RRPAERSSPGQTPEE	2.136
IPI00029601	Cdc2 Kinase	Pro_ST_kin	S418	0.6049	0.0223	TEERLPSSPVYEDAA	1.144
IPI00029601	Cdk5 Kinase	Pro_ST_kin	S418	0.5874	0.02592	TEERLPSSPVYEDAA	1.144
IPI00029768	PKC alpha/beta/gamma	Baso_ST_kin	T850	0.5136	0.02064	WKLRFCFTGVCSDRP	0.06
IPI00030131	Casein Kinase 2	Acid_ST_kin	S66	0.433	0.00284	SKGPPDFSSDEEREP	1.721
IPI00030131	Casein Kinase 2	Acid_ST_kin	S67	0.4549	0.00403	KGPPDFSSDEEREPT	1.785
IPI00030131	Protein Kinase A	Baso_ST_kin	T74	0.5706	0.02615	SDEEREPTPVLGSGA	0.838
IPI00030131	DNA PK	DNA_dam_kin	S67	0.6092	0.02898	KGPPDFSSDEEREPT	1.785
IPI00030131	Cdk5 Kinase	Pro_ST_kin	T74	0.6454	0.04423	SDEEREPTPVLGSGA	0.838
IPI00030783	Erk1 Kinase	Pro_ST_kin	S780	0.5232	0.00723	DSLDSRLSPPAGLFT	1.198
IPI00030783	Cdk5 Kinase	Pro_ST_kin	S780	0.6293	0.03842	DSLDSRLSPPAGLFT	1.198
IPI00030783	Cdc2 Kinase	Pro_ST_kin	S780	0.6632	0.03992	DSLDSRLSPPAGLFT	1.198
IPI00030783	Protein Kinase A	Baso_ST_kin	S780	0.6199	0.0467	DSLDSRLSPPAGLFT	1.198
IPI00030968	Cdk5 Kinase	Pro_ST_kin	S148	0.3877	0.0016	AAEETAVSPRKSPRP	1.395
IPI00030968	Cdc2 Kinase	Pro_ST_kin	S148	0.4572	0.00248	AAEETAVSPRKSPRP	1.395
IPI00030968	GSK3 Kinase	Acid_ST_kin	S148	0.5839	0.01333	AAEETAVSPRKSPRP	1.395
IPI00031058	PKC epsilon	Baso_ST_kin	T655	0.4438	0.00764	EIIKETKTVSRSNRK	1.86
IPI00031058	PKC alpha/beta/gamma	Baso_ST_kin	T655	0.5362	0.03172	EIIKETKTVSRSNRK	1.86
IPI00032826	Casein Kinase 2	Acid_ST_kin	S79	0.4162	0.00215	DEPSSEESDLEIDKE	2.197
IPI00032826	Casein Kinase 1	Acid_ST_kin	S79	0.4806	0.02306	DEPSSEESDLEIDKE	2.197
IPI00032826	DNA PK	DNA_dam_kin	S79	0.623	0.03501	DEPSSEESDLEIDKE	2.197
IPI00061087	14-3-3 Mode 1	pST_bind	S37	0.1999	0.00011	GGLRRSNSAPLIHGL	0.885
IPI00061087	Akt Kinase	Baso_ST_kin	S37	0.5555	0.00556	GGLRRSNSAPLIHGL	0.885
IPI00061087	PKC mu	Baso_ST_kin	S45	0.5074	0.0141	APLIHGLSDTSPVFQ	0.81
IPI00061087	Protein Kinase A	Baso_ST_kin	S37	0.5681	0.02529	GGLRRSNSAPLIHGL	0.885
IPI00061087	AMP-activated protein kinase	Baso_ST_kin	S37	0.494	0.00556	GGLRRSNSAPLIHGL	0.885
IPI00063234	Protein Kinase A	Baso_ST_kin	S99	0.2982	0.00092	SRFNRRVSVCAETYN	0.179
IPI00063234	Casein Kinase 2	Acid_ST_kin	S78	0.3837	0.00129	VADAKGDSESEEDED	2.04
IPI00063234	Akt Kinase	Baso_ST_kin	S99	0.6168	0.01289	SRFNRRVSVCAETYN	0.179
IPI00063234	Clk2 Kinase	Baso_ST_kin	S99	0.7991	0.02397	SRFNRRVSVCAETYN	0.179
IPI00063234	PKC epsilon	Baso_ST_kin	S99	0.506	0.03428	SRFNRRVSVCAETYN	0.179
IPI00063234	14-3-3 Mode 1	pST_bind	S99	0.6004	0.03518	SRFNRRVSVCAETYN	0.179
IPI00063234	PKC delta	Baso_ST_kin	S99	0.5302	0.0458	SRFNRRVSVCAETYN	0.179
IPI00064767	Erk1 Kinase	Pro_ST_kin	S674	0.4573	0.00201	SPKPPTRSPSPPTQH	2.782
IPI00064767	14-3-3 Mode 1	pST_bind	S676	0.3565	0.00234	KPPTRSPSPPTQHTG	2.196
IPI00064767	Erk1 Kinase	Pro_ST_kin	S676	0.5258	0.0075	KPPTRSPSPPTQHTG	2.196
IPI00064767	Cdk5 Kinase	Pro_ST_kin	S676	0.5426	0.0156	KPPTRSPSPPTQHTG	2.196
IPI00070809	Casein Kinase 2	Acid_ST_kin	S268	0.5804	0.03083	LSDLQDISDSERKTS	1.393
IPI00071826	DNA PK	DNA_dam_kin	S74	0.5968	0.02417	LKPCARASFETLPNI	1.315
IPI00102313	Cdc2 Kinase	Pro_ST_kin	S87	0.5218	0.00742	PSSKAPRSPPVGSGP	1.651
IPI00102313	Cdk5 Kinase	Pro_ST_kin	S87	0.496	0.00858	PSSKAPRSPPVGSGP	1.651
IPI00102313	Erk1 Kinase	Pro_ST_kin	S87	0.562	0.01247	PSSKAPRSPPVGSGP	1.651
IPI00102313	p38 MAPK	Pro_ST_kin	S87	0.4354	0.03765	PSSKAPRSPPVGSGP	1.651
IPI00102856	GSK3 Kinase	Acid_ST_kin	S219	0.5565	0.0081	DLLASVPSPSSSGSR	0.979
IPI00102856	Cdk5 Kinase	Pro_ST_kin	S219	0.6572	0.04855	DLLASVPSPSSSGSR	0.979
IPI00102856	Cdc2 Kinase	Pro_ST_kin	S219	0.6886	0.04918	DLLASVPSPSSSGSR	0.979
IPI00106847	Casein Kinase 1	Acid_ST_kin	S261	0.4545	0.01369	SESDIGGSDVEFKPD	0.646
IPI00163505	Cdk5 Kinase	Pro_ST_kin	S136	0.4447	0.00425	SPFRKDKSPVREPID	2.306
IPI00163505	Cdc2 Kinase	Pro_ST_kin	S136	0.5073	0.006	SPFRKDKSPVREPID	2.306
IPI00163505	Protein Kinase A	Baso_ST_kin	S136	0.5377	0.01733	SPFRKDKSPVREPID	2.306
IPI00163505	PKC epsilon	Baso_ST_kin	S136	0.5223	0.04789	SPFRKDKSPVREPID	2.306
IPI00169383	Cdk5 Kinase	Pro_ST_kin	S203	0.5735	0.02237	YFAKALESPERPFLA	2.301
IPI00169383	Cdc2 Kinase	Pro_ST_kin	S203	0.6244	0.02756	YFAKALESPERPFLA	2.301
IPI00171798	Erk1 Kinase	Pro_ST_kin	S435	0.6174	0.02592	RPEAQSLSPYTTSAN	1.187
IPI00178375	Casein Kinase 2	Acid_ST_kin	S38	0.5116	0.01033	DDEEEDDSPPERQIV	3.546
IPI00178375	Casein Kinase 1	Acid_ST_kin	S38	0.4931	0.02811	DDEEEDDSPPERQIV	3.546
IPI00184330	Casein Kinase 2	Acid_ST_kin	S139	0.4788	0.00603	RRGLLYDSDEEDEER	4.025
IPI00184330	DNA PK	DNA_dam_kin	S139	0.5755	0.01737	RRGLLYDSDEEDEER	4.025
IPI00215743	GSK3 Kinase	Acid_ST_kin	S1277	0.5799	0.0124	IAGAPASSPEAPPAE	1.125
IPI00216049	Cdk5 Kinase	Pro_ST_kin	S216	0.5343	0.01408	ILDLISESPIKGRAQ	1.545
IPI00216049	Protein Kinase A	Baso_ST_kin	S379	0.5342	0.0166	SYAGGRGSYGDLGGP	1.541
IPI00216308	Cdk5 Kinase	Pro_ST_kin	S104	0.5843	0.0251	LTFDSSFSPNTGKKN	1.328
IPI00216308	Cdc2 Kinase	Pro_ST_kin	S104	0.6224	0.02702	LTFDSSFSPNTGKKN	1.328
IPI00216308	PDK1 Binding	Kin_bind	S104	0.9627	0.03555	LTFDSSFSPNTGKKN	1.328
IPI00216308	Erk1 Kinase	Pro_ST_kin	S104	0.6561	0.04022	LTFDSSFSPNTGKKN	1.328
IPI00217223	Cdk5 Kinase	Pro_ST_kin	S53	0.5764	0.02305	EVYELLDSPGKVLLQ	1.294
IPI00217223	Cdc2 Kinase	Pro_ST_kin	S53	0.6405	0.0324	EVYELLDSPGKVLLQ	1.294
IPI00217223	Erk1 Kinase	Pro_ST_kin	S53	0.6641	0.04407	EVYELLDSPGKVLLQ	1.294
IPI00218258	Erk1 Kinase	Pro_ST_kin	S36	0.4671	0.00239	APPPKPASPGPPQVE	1.135
IPI00218258	Cdc2 Kinase	Pro_ST_kin	S36	0.6061	0.0226	APPPKPASPGPPQVE	1.135
IPI00218258	p38 MAPK	Pro_ST_kin	S36	0.4089	0.02376	APPPKPASPGPPQVE	1.135
IPI00218258	GSK3 Kinase	Acid_ST_kin	S36	0.6255	0.0264	APPPKPASPGPPQVE	1.135
IPI00218258	Cdk5 Kinase	Pro_ST_kin	S36	0.6017	0.02973	APPPKPASPGPPQVE	1.135
IPI00219430	Akt Kinase	Baso_ST_kin	S862	0.5938	0.00961	SKLMRLLSSNEDDAN	0.81
IPI00219430	14-3-3 Mode 1	pST_bind	S862	0.6058	0.0371	SKLMRLLSSNEDDAN	0.81
IPI00219527	Erk1 Kinase	Pro_ST_kin	S85	0.5961	0.01969	ARRLHPPSPVPQGVC	1.303
IPI00219527	Cdc2 Kinase	Pro_ST_kin	S85	0.6517	0.03603	ARRLHPPSPVPQGVC	1.303
IPI00219527	Cdk5 Kinase	Pro_ST_kin	S85	0.623	0.03626	ARRLHPPSPVPQGVC	1.303
IPI00220113	Cdk5 Kinase	Pro_ST_kin	S280	0.5491	0.0168	ALAKDMESPTKLDVT	2.349
IPI00220219	Erk1 Kinase	Pro_ST_kin	S859	0.5133	0.00612	ELDGKPASPTPVIVA	1.655
IPI00220219	Cdc2 Kinase	Pro_ST_kin	S859	0.5769	0.01578	ELDGKPASPTPVIVA	1.655
IPI00220219	Cdk5 Kinase	Pro_ST_kin	S859	0.6191	0.03499	ELDGKPASPTPVIVA	1.655
IPI00220219	Erk1 Kinase	Pro_ST_kin	T861	0.645	0.03571	DGKPASPTPVIVASH	0.551
IPI00220409	PKC mu	Baso_ST_kin	S108	0.5685	0.0465	SKLPLTRSHNNFVAI	3.294
IPI00220558	Abl Kinase	Y_kin	Y358	0.4771	0.00574	ASGLWLTYAAPDPKA	0.674
IPI00220740	Cdk5 Kinase	Pro_ST_kin	S70	0.5257	0.01274	EAMNYEGSPIKVTLA	1.141
IPI00220740	Cdc2 Kinase	Pro_ST_kin	S70	0.5707	0.01451	EAMNYEGSPIKVTLA	1.141
IPI00221222	Casein Kinase 2	Acid_ST_kin	S17	0.5023	0.00893	SSSSGSDSDSEVDKK	2.664
IPI00221222	DNA PK	DNA_dam_kin	S17	0.5893	0.02163	SSSSGSDSDSEVDKK	2.664
IPI00221222	Clk2 Kinase	Baso_ST_kin	S17	0.8224	0.03142	SSSSGSDSDSEVDKK	2.664
IPI00249080	Casein Kinase 2	Acid_ST_kin	S223	0.5226	0.0124	ADTFEDLSDVEGGGS	0.908
IPI00249080	Casein Kinase 1	Acid_ST_kin	S223	0.468	0.01795	ADTFEDLSDVEGGGS	0.908
IPI00289082	Casein Kinase 2	Acid_ST_kin	S606	0.382	0.00125	NPLHSDDSDSDERNS	3.201
IPI00289819	Casein Kinase 2	Acid_ST_kin	S2409	0.4176	0.0022	LHGDDQDSEDEVLTI	4.449
IPI00290460	Erk1 Kinase	Pro_ST_kin	S42	0.5225	0.00715	PLATGDTSPEPELLP	3.065
IPI00290460	GSK3 Kinase	Acid_ST_kin	S42	0.5922	0.01537	PLATGDTSPEPELLP	3.065
IPI00290460	Casein Kinase 2	Acid_ST_kin	S42	0.6098	0.04909	PLATGDTSPEPELLP	3.065
IPI00293312	Cdc2 Kinase	Pro_ST_kin	S581	0.4691	0.00307	PSPSPTPSPHRPSIR	2.824
IPI00293312	Cdk5 Kinase	Pro_ST_kin	S581	0.4362	0.00361	PSPSPTPSPHRPSIR	2.824
IPI00294398	Cdk5 Kinase	Pro_ST_kin	T186	0.5668	0.02068	KLVEVIKTPMTSQKT	1.024
IPI00294398	Cdc2 Kinase	Pro_ST_kin	T186	0.6183	0.02588	KLVEVIKTPMTSQKT	1.024
IPI00296022	14-3-3 Mode 1	pST_bind	T63	0.393	0.00366	RVSSRSHTEEDCTEE	3.021
IPI00296022	Clk2 Kinase	Baso_ST_kin	S61	0.7131	0.00897	DERVSSRSHTEEDCT	2.741
IPI00296022	DNA PK	DNA_dam_kin	T63	0.5366	0.00946	RVSSRSHTEEDCTEE	3.021
IPI00296022	Akt Kinase	Baso_ST_kin	T63	0.6449	0.01807	RVSSRSHTEEDCTEE	3.021
IPI00296022	Casein Kinase 2	Acid_ST_kin	T63	0.5506	0.01938	RVSSRSHTEEDCTEE	3.021
IPI00296022	Casein Kinase 2	Acid_ST_kin	S61	0.6045	0.04511	DERVSSRSHTEEDCT	2.741
IPI00296432	Casein Kinase 2	Acid_ST_kin	S185	0.4845	0.00665	LKPQISDSESEEPPR	2.762
IPI00296432	Casein Kinase 2	Acid_ST_kin	S187	0.5259	0.01304	PQISDSESEEPPRHQ	3.306
IPI00296485	Protein Kinase A	Baso_ST_kin	S731	0.5169	0.01357	PRARRSASPHDVDLC	1.461
IPI00296992	PKC delta	Baso_ST_kin	T512	0.3263	0.00014	SRRTTEATLNSLGIS	1.068
IPI00296992	Protein Kinase A	Baso_ST_kin	T509	0.4041	0.00437	KSYSRRTTEATLNSL	2.361
IPI00296992	Casein Kinase 1	Acid_ST_kin	S515	0.4767	0.02131	TTEATLNSLGISEEL	0.242
IPI00296992	PKC epsilon	Baso_ST_kin	T512	0.4934	0.02673	SRRTTEATLNSLGIS	1.068
IPI00296992	PKC alpha/beta/gamma	Baso_ST_kin	T512	0.5489	0.03953	SRRTTEATLNSLGIS	1.068
IPI00296992	Casein Kinase 1	Acid_ST_kin	T512	0.5196	0.0436	SRRTTEATLNSLGIS	1.068
IPI00297178	Casein Kinase 2	Acid_ST_kin	S106	0.4631	0.0046	LLEDSEESSEETVSR	3.702
IPI00297178	Casein Kinase 2	Acid_ST_kin	S103	0.4702	0.0052	SYRLLEDSEESSEET	3.57
IPI00297178	ATM Kinase	DNA_dam_kin	S103	0.5749	0.01929	SYRLLEDSEESSEET	3.57
IPI00297937	PKC alpha/beta/gamma	Baso_ST_kin	T333	0.5011	0.01632	KPWRFLQTMRLGRSP	0.755
IPI00298082	PKC zeta	Baso_ST_kin	S826	0.5215	0.00663	KEANSKESFAFKPEN	0.806
IPI00298082	PKC epsilon	Baso_ST_kin	S826	0.4704	0.01518	KEANSKESFAFKPEN	0.806
IPI00298994	Cdk5 Kinase	Pro_ST_kin	S425	0.4388	0.00375	TMLEDSVSPKKSTVL	1.889
IPI00299076	Akt Kinase	Baso_ST_kin	S36	0.4946	0.0022	SGRGRKLSGDQITLP	1.45
IPI00299076	Protein Kinase A	Baso_ST_kin	S36	0.4581	0.00755	SGRGRKLSGDQITLP	1.45
IPI00299076	ATM Kinase	DNA_dam_kin	S36	0.5997	0.02872	SGRGRKLSGDQITLP	1.45
IPI00299076	Calmodulin dependent Kinase 2	Baso_ST_kin	S36	0.6065	0.04199	SGRGRKLSGDQITLP	1.45
IPI00299468	Calmodulin dependent Kinase 2	Baso_ST_kin	T199	0.5543	0.0174	AVKEKGSTLDLSDLE	0.498
IPI00299468	Akt Kinase	Baso_ST_kin	T199	0.7167	0.04037	AVKEKGSTLDLSDLE	0.498
IPI00301421	Cdc2 Kinase	Pro_ST_kin	S395	0.3929	0.00075	PGLEVPSSPLRKAKR	1.589
IPI00301421	Cdk5 Kinase	Pro_ST_kin	S395	0.354	0.00088	PGLEVPSSPLRKAKR	1.589
IPI00306195	Erk1 Kinase	Pro_ST_kin	S108	0.3512	0.00019	PPAPQPPSPTPSPPR	2.534
IPI00306195	GSK3 Kinase	Acid_ST_kin	S108	0.421	0.00063	PPAPQPPSPTPSPPR	2.534
IPI00306195	Erk1 Kinase	Pro_ST_kin	T110	0.4098	0.00073	APQPPSPTPSPPRPT	2.196
IPI00306195	GSK3 Kinase	Acid_ST_kin	S112	0.4788	0.00193	QPPSPTPSPPRPTLA	3.209
IPI00306195	Cdc2 Kinase	Pro_ST_kin	S112	0.4743	0.00337	QPPSPTPSPPRPTLA	3.209
IPI00306195	Erk1 Kinase	Pro_ST_kin	S112	0.4909	0.00383	QPPSPTPSPPRPTLA	3.209
IPI00306195	Cdk5 Kinase	Pro_ST_kin	S112	0.4419	0.00399	QPPSPTPSPPRPTLA	3.209
IPI00306195	GSK3 Kinase	Acid_ST_kin	T110	0.5279	0.00491	APQPPSPTPSPPRPT	2.196
IPI00306195	Cdc2 Kinase	Pro_ST_kin	T110	0.5803	0.01645	APQPPSPTPSPPRPT	2.196
IPI00306195	Cdk5 Kinase	Pro_ST_kin	T110	0.5585	0.01875	APQPPSPTPSPPRPT	2.196
IPI00306195	p38 MAPK	Pro_ST_kin	S108	0.4196	0.02862	PPAPQPPSPTPSPPR	2.534
IPI00306195	GSK3-improved	Acid_ST_kin	S108	0.3561	0.00063	PPAPQPPSPTPSPPR	2.534
IPI00306301	ATM Kinase	DNA_dam_kin	T95	0.6225	0.04087	PPVTTVLTREDGLKY	1.147
IPI00306301	DNA PK	DNA_dam_kin	T95	0.6422	0.04523	PPVTTVLTREDGLKY	1.147
IPI00307426	Cdc2 Kinase	Pro_ST_kin	S148	0.6125	0.02426	PPVADQASPRAVRIQ	1.644
IPI00307426	Cdk5 Kinase	Pro_ST_kin	S148	0.5865	0.02572	PPVADQASPRAVRIQ	1.644
IPI00307426	PKC mu	Baso_ST_kin	S148	0.5456	0.03059	PPVADQASPRAVRIQ	1.644
IPI00328258	Cdc2 Kinase	Pro_ST_kin	S247	0.4629	0.00274	PPVGPKTSPLKDNPS	2.26
IPI00328258	Cdk5 Kinase	Pro_ST_kin	S247	0.464	0.00564	PPVGPKTSPLKDNPS	2.26
IPI00337584	PKC epsilon	Baso_ST_kin	S404	0.3756	0.00113	YYLNKSVSIMLGTTD	0.175
IPI00337584	PKC mu	Baso_ST_kin	S404	0.5165	0.01725	YYLNKSVSIMLGTTD	0.175
IPI00337584	PKC delta	Baso_ST_kin	S404	0.485	0.01744	YYLNKSVSIMLGTTD	0.175
IPI00376317	Cdk5 Kinase	Pro_ST_kin	S729	0.6254	0.03706	ASPSRTRSPDVISSA	1.664
IPI00382470	Casein Kinase 2	Acid_ST_kin	S385	0.2865	0.00025	PEIEDVGSDEEEEKK	1.13
IPI00382470	ATM Kinase	DNA_dam_kin	S385	0.5605	0.01524	PEIEDVGSDEEEEKK	1.13
IPI00382470	Casein Kinase 1	Acid_ST_kin	S385	0.4931	0.02811	PEIEDVGSDEEEEKK	1.13
IPI00383387	Casein Kinase 1	Acid_ST_kin	S513	0.4506	0.01268	SSVATGSSPGITLTT	0.437
IPI00383387	Cdk5 Kinase	Pro_ST_kin	S513	0.6328	0.03967	SSVATGSSPGITLTT	0.437
IPI00383387	Cdc2 Kinase	Pro_ST_kin	S513	0.6664	0.04095	SSVATGSSPGITLTT	0.437
IPI00383918	Itk SH2	SH2	Y398	0.4761	0.00436	PGEALERYSIPTGGP	1.769
IPI00383918	Nck SH2	SH2	Y398	0.5046	0.0105	PGEALERYSIPTGGP	1.769
IPI00384180	Erk1 Kinase	Pro_ST_kin	S37	0.502	0.00471	GRLFRPPSPAPAAPG	1.774
IPI00384180	Protein Kinase A	Baso_ST_kin	S37	0.5689	0.02559	GRLFRPPSPAPAAPG	1.774
IPI00384180	Cdc2 Kinase	Pro_ST_kin	S37	0.6271	0.02831	GRLFRPPSPAPAAPG	1.774
IPI00384180	GSK3 Kinase	Acid_ST_kin	S37	0.6447	0.03591	GRLFRPPSPAPAAPG	1.774
IPI00384180	Cdk5 Kinase	Pro_ST_kin	S37	0.6248	0.03686	GRLFRPPSPAPAAPG	1.774
IPI00386195	PKC alpha/beta/gamma	Baso_ST_kin	S32	0.4446	0.00519	ALGTRSPSLRKPLRE	2.056
IPI00386195	14-3-3 Mode 1	pST_bind	S32	0.4609	0.0084	ALGTRSPSLRKPLRE	2.056
IPI00386195	Cdk5 Kinase	Pro_ST_kin	S30	0.5087	0.01016	CRALGTRSPSLRKPL	1.483
IPI00386195	Cdc2 Kinase	Pro_ST_kin	S30	0.5537	0.01152	CRALGTRSPSLRKPL	1.483
IPI00386195	Protein Kinase A	Baso_ST_kin	S32	0.5175	0.01366	ALGTRSPSLRKPLRE	2.056
IPI00386195	Erk1 Kinase	Pro_ST_kin	S30	0.6364	0.03229	CRALGTRSPSLRKPL	1.483
IPI00386195	Akt Kinase	Baso_ST_kin	S32	0.7046	0.03547	ALGTRSPSLRKPLRE	2.056
IPI00386195	Clk2 Kinase	Baso_ST_kin	S32	0.8619	0.0487	ALGTRSPSLRKPLRE	2.056
IPI00395887	Casein Kinase 2	Acid_ST_kin	S247	0.3605	0.00088	EADEEDVSEEEAESK	1.977
IPI00395887	DNA PK	DNA_dam_kin	S247	0.6222	0.03462	EADEEDVSEEEAESK	1.977
IPI00395887	ATM Kinase	DNA_dam_kin	S247	0.6265	0.04343	EADEEDVSEEEAESK	1.977
IPI00396370	Erk1 Kinase	Pro_ST_kin	S83	0.5033	0.00483	AASGPSESPSPPAAE	2.284
IPI00396370	Casein Kinase 2	Acid_ST_kin	S78	0.5513	0.01957	AAEAEAASGPSESPS	0.643
IPI00397526	Casein Kinase 2	Acid_ST_kin	S1956	0.4222	0.00237	EGASLELSDDDTESK	2.043
IPI00397526	ATM Kinase	DNA_dam_kin	S1956	0.49	0.00432	EGASLELSDDDTESK	2.043
IPI00409765	Protein Kinase A	Baso_ST_kin	T32	0.2491	0.00028	PILSRRNTVWLCYEV	0.696
IPI00409765	Akt Kinase	Baso_ST_kin	T32	0.5456	0.00481	PILSRRNTVWLCYEV	0.696
IPI00409765	PKC mu	Baso_ST_kin	T32	0.5217	0.01907	PILSRRNTVWLCYEV	0.696
IPI00409765	14-3-3 Mode 1	pST_bind	S45	0.5763	0.02787	EVKTKGPSRPRLDAK	2.788
IPI00409765	Clk2 Kinase	Baso_ST_kin	S45	0.8583	0.04679	EVKTKGPSRPRLDAK	2.788
IPI00409765	Calmodulin dependent Kinase 2	Baso_ST_kin	T32	0.614	0.04699	PILSRRNTVWLCYEV	0.696
IPI00410330	Cdc2 Kinase	Pro_ST_kin	S114	0.5098	0.00623	SDNEQPSSPRVNGLT	1.431
IPI00410330	Cdk5 Kinase	Pro_ST_kin	S114	0.4957	0.00855	SDNEQPSSPRVNGLT	1.431
IPI00410330	Cdc2 Kinase	Pro_ST_kin	S100	0.5956	0.01996	KSERRPPSPDVIVLS	1.407
IPI00410330	Erk1 Kinase	Pro_ST_kin	S100	0.608	0.02288	KSERRPPSPDVIVLS	1.407
IPI00410330	Protein Kinase A	Baso_ST_kin	S100	0.5624	0.02359	KSERRPPSPDVIVLS	1.407
IPI00410330	Cdk5 Kinase	Pro_ST_kin	S100	0.5902	0.02659	KSERRPPSPDVIVLS	1.407
IPI00410330	Erk1 Kinase	Pro_ST_kin	S114	0.652	0.03845	SDNEQPSSPRVNGLT	1.431
IPI00410590	Protein Kinase A	Baso_ST_kin	T194	0.5099	0.01255	DPLRKSPTMEQAVQT	2.034
IPI00410590	Cdk5 Kinase	Pro_ST_kin	S192	0.5988	0.02893	QLDPLRKSPTMEQAV	2.657
IPI00410590	Protein Kinase A	Baso_ST_kin	S192	0.5912	0.03366	QLDPLRKSPTMEQAV	2.657
IPI00410590	Cdc2 Kinase	Pro_ST_kin	S192	0.6473	0.03456	QLDPLRKSPTMEQAV	2.657
IPI00410590	PKC epsilon	Baso_ST_kin	T194	0.5163	0.04139	DPLRKSPTMEQAVQT	2.034
IPI00412044	Abl Kinase	Y_kin	S2	0	0		0.969
IPI00412044	ATM Kinase	Acid_ST_kin	S2	0	0		0.969
IPI00414127	14-3-3 Mode 1	pST_bind	S60	0.4408	0.00658	AKLFRFASENDLPEW	1.298
IPI00414127	Clk2 Kinase	Baso_ST_kin	S60	0.7513	0.0139	AKLFRFASENDLPEW	1.298
IPI00414676	Casein Kinase 2	Acid_ST_kin	S255	0.3428	0.00066	PKIEDVGSDEEDDSG	1.13
IPI00414676	ATM Kinase	DNA_dam_kin	S255	0.6265	0.04343	PKIEDVGSDEEDDSG	1.13
IPI00419791	PKC epsilon	Baso_ST_kin	S30	0.506	0.03428	KKEQSEVSVSPRASK	0.607
IPI00419992	Protein Kinase A	Baso_ST_kin	T284	0.4889	0.01004	LFSHHRVTVLQATPT	0.51
IPI00420025	Casein Kinase 2	Acid_ST_kin	T50	0.4804	0.00618	SKSAEDLTDGSYDDV	1.009
IPI00420025	DNA PK	DNA_dam_kin	S45	0.5902	0.02192	LGIRSSKSAEDLTDG	2.405
IPI00420025	AMP-activated protein kinase	Baso_ST_kin	S45	0.4925	0.0611	LGIRSSKSAEDLTDG	2.405
IPI00438229	PKC delta	Baso_ST_kin	S50	0.5023	0.02571	SASAAASSPAGGGAE	0.643
IPI00438229	PKC delta	Baso_ST_kin	S49	0.5107	0.03042	ASASAAASSPAGGGA	0.656
IPI00451401	Protein Kinase A	Baso_ST_kin	S21	0.36	0.00248	KMNGRKQSLGELIGT	1.503
IPI00451401	14-3-3 Mode 1	pST_bind	S21	0.4357	0.00621	KMNGRKQSLGELIGT	1.503
IPI00451401	Akt Kinase	Baso_ST_kin	S21	0.6267	0.01453	KMNGRKQSLGELIGT	1.503
IPI00451401	Calmodulin dependent Kinase 2	Baso_ST_kin	S21	0.6025	0.03954	KMNGRKQSLGELIGT	1.503
IPI00456887	Erk1 Kinase	Pro_ST_kin	S228	0.5225	0.00715	AYHSRSKSPLPPEEE	1.623
IPI00456887	Clk2 Kinase	Baso_ST_kin	S228	0.7808	0.01958	AYHSRSKSPLPPEEE	1.623
IPI00456887	Cdk5 Kinase	Pro_ST_kin	S228	0.567	0.02074	AYHSRSKSPLPPEEE	1.623
IPI00456887	Protein Kinase A	Baso_ST_kin	S228	0.5545	0.02135	AYHSRSKSPLPPEEE	1.623
IPI00456887	14-3-3 Mode 1	pST_bind	S228	0.5493	0.02153	AYHSRSKSPLPPEEE	1.623
IPI00456887	Cdc2 Kinase	Pro_ST_kin	S228	0.6067	0.02275	AYHSRSKSPLPPEEE	1.623
IPI00456887	GSK3 Kinase	Acid_ST_kin	S228	0.6408	0.03379	AYHSRSKSPLPPEEE	1.623
IPI00465045	Casein Kinase 1	Acid_ST_kin	S148	0.393	0.00299	PPDTSSASEDEGSLR	2.082
IPI00465045	Casein Kinase 2	Acid_ST_kin	S148	0.5028	0.00901	PPDTSSASEDEGSLR	2.082
IPI00465045	PKC delta	Baso_ST_kin	S153	0.4644	0.01114	SASEDEGSLRRQAAL	1.665
IPI00465045	Casein Kinase 1	Acid_ST_kin	S153	0.4929	0.02802	SASEDEGSLRRQAAL	1.665
IPI00465128	Cdc2 Kinase	Pro_ST_kin	S113	0.4998	0.00536	SATHGGGSPPGTRGP	0.712
IPI00465128	Cdk5 Kinase	Pro_ST_kin	S113	0.4708	0.00619	SATHGGGSPPGTRGP	0.712
IPI00470594	Cdk5 Kinase	Pro_ST_kin	S39	0.3895	0.00165	KESRKSKSPPKVPIV	3.936
IPI00470594	Cdc2 Kinase	Pro_ST_kin	S39	0.4588	0.00255	KESRKSKSPPKVPIV	3.936
IPI00470594	14-3-3 Mode 1	pST_bind	S39	0.4427	0.00674	KESRKSKSPPKVPIV	3.936
IPI00470594	Erk1 Kinase	Pro_ST_kin	S39	0.614	0.02483	KESRKSKSPPKVPIV	3.936
IPI00470594	Protein Kinase A	Baso_ST_kin	S39	0.5923	0.0341	KESRKSKSPPKVPIV	3.936
IPI00477526	Cdk5 Kinase	Pro_ST_kin	S267	0.5475	0.01645	PELAGRDSPIRAEMP	2.133
IPI00477526	Cdc2 Kinase	Pro_ST_kin	S267	0.5889	0.0184	PELAGRDSPIRAEMP	2.133
IPI00477526	Protein Kinase A	Baso_ST_kin	S267	0.5995	0.03701	PELAGRDSPIRAEMP	2.133
IPI00477526	Erk1 Kinase	Pro_ST_kin	S267	0.6582	0.04123	PELAGRDSPIRAEMP	2.133
IPI00477693	PKC mu	Baso_ST_kin	T119	0.4932	0.01027	GKMVVESTVNSVICT	1.275
IPI00477693	Casein Kinase 1	Acid_ST_kin	S122	0.4821	0.02367	VVESTVNSVICTRTY	0.106
IPI00479997	Cdk5 Kinase	Pro_ST_kin	S38	0.3046	0.00033	SVPEFPLSPPKKKDL	1.873
IPI00479997	Cdc2 Kinase	Pro_ST_kin	S38	0.3614	0.0004	SVPEFPLSPPKKKDL	1.873
IPI00479997	Erk1 Kinase	Pro_ST_kin	S38	0.4698	0.00255	SVPEFPLSPPKKKDL	1.873
IPI00479997	Cdk5 Kinase	Pro_ST_kin	S25	0.4837	0.00733	QAFELILSPRSKESV	0.721
IPI00479997	Cdc2 Kinase	Pro_ST_kin	S25	0.5309	0.00844	QAFELILSPRSKESV	0.721
IPI00479997	Protein Kinase A	Baso_ST_kin	S16	0.4827	0.00948	KELEKRASGQAFELI	1.052
IPI00479997	GSK3 Kinase	Acid_ST_kin	S38	0.5843	0.01343	SVPEFPLSPPKKKDL	1.873
IPI00479997	ATM Kinase	DNA_dam_kin	S38	0.5559	0.01418	SVPEFPLSPPKKKDL	1.873
IPI00479997	Erk1 Kinase	Pro_ST_kin	S25	0.6062	0.02234	QAFELILSPRSKESV	0.721
IPI00479997	GSK3 Kinase	Acid_ST_kin	S25	0.6389	0.03281	QAFELILSPRSKESV	0.721
IPI00513803	14-3-3 Mode 1	pST_bind	S163	0.3248	0.00139	GPTSRDRSSPPPGYI	3.219
IPI00513803	Cdk5 Kinase	Pro_ST_kin	S164	0.5613	0.01936	PTSRDRSSPPPGYIP	2.98
IPI00513803	Erk1 Kinase	Pro_ST_kin	S164	0.6028	0.02144	PTSRDRSSPPPGYIP	2.98
IPI00513803	Cdc2 Kinase	Pro_ST_kin	S164	0.6015	0.02146	PTSRDRSSPPPGYIP	2.98
IPI00513803	Protein Kinase A	Baso_ST_kin	S164	0.5834	0.03069	PTSRDRSSPPPGYIP	2.98
IPI00513803	Protein Kinase A	Baso_ST_kin	S163	0.6013	0.03777	GPTSRDRSSPPPGYI	3.219
IPI00550998	Protein Kinase A	Baso_ST_kin	T450	0.3247	0.00149	ACSLKRRTWGHAGAA	1.796
IPI00550998	PKC delta	Baso_ST_kin	T450	0.4285	0.00418	ACSLKRRTWGHAGAA	1.796
IPI00550998	14-3-3 Mode 1	pST_bind	T450	0.5404	0.01972	ACSLKRRTWGHAGAA	1.796
IPI00550998	Itk Kinase	Y_kin	Y463	0.5262	0.04005	AASGGRLYISGGYGI	0.539
IPI00555610	Cdk5 Kinase	Pro_ST_kin	T391	0.5595	0.01895	MKMPTFSTPGAKGEG	0.593
IPI00604786	14-3-3 Mode 1	pST_bind	S57	0.376	0.00298	PGFLRRHSASNLHAL	1.85
IPI00604786	Protein Kinase A	Baso_ST_kin	S57	0.4085	0.00458	PGFLRRHSASNLHAL	1.85
IPI00640364	Erk1 Kinase	Pro_ST_kin	S64	0.5574	0.01173	VGARPRASPPPQGPL	2.247
IPI00640364	Cdk5 Kinase	Pro_ST_kin	S64	0.5669	0.02071	VGARPRASPPPQGPL	2.247
IPI00640364	Protein Kinase A	Baso_ST_kin	S64	0.6016	0.0379	VGARPRASPPPQGPL	2.247
IPI00640981	PLCg N-terminal SH2	SH2	Y673	0.453	0.02033	RNNFIRNYLSVSLSE	0.963
IPI00641582	GSK3 Kinase	Acid_ST_kin	S377	0.3827	0.00026	PVPCPPPSPGPSAVP	1.737
IPI00641582	Erk1 Kinase	Pro_ST_kin	S377	0.458	0.00204	PVPCPPPSPGPSAVP	1.737
IPI00641582	GSK3-improved	Acid_ST_kin	S377	0.3906	0.00026	PVPCPPPSPGPSAVP	1.737
IPI00647635	Cdc2 Kinase	Pro_ST_kin	T404	0.3953	0.00079	SSSARPGTPSDHQSQ	1.751
IPI00647635	Cdk5 Kinase	Pro_ST_kin	T404	0.3827	0.00147	SSSARPGTPSDHQSQ	1.751
IPI00647635	p38 MAPK	Pro_ST_kin	T404	0.4352	0.03758	SSSARPGTPSDHQSQ	1.751
IPI00736337	Cdk5 Kinase	Pro_ST_kin	S1276	0.4575	0.00515	HASPLASSPVRKNLF	0.935
IPI00736337	Cdc2 Kinase	Pro_ST_kin	S1276	0.5071	0.00598	HASPLASSPVRKNLF	0.935
IPI00736337	PKC mu	Baso_ST_kin	S768	0.4964	0.01097	GPLYKNGSLRNADSE	1.369
IPI00736337	PKC alpha/beta/gamma	Baso_ST_kin	S768	0.5029	0.01683	GPLYKNGSLRNADSE	1.369
IPI00746221	GSK3 Kinase	Acid_ST_kin	S21	0.5215	0.00435	KRTSSPRSPPSSSEI	2.98
IPI00746221	Erk1 Kinase	Pro_ST_kin	S21	0.498	0.00437	KRTSSPRSPPSSSEI	2.98
IPI00746221	Cdc2 Kinase	Pro_ST_kin	S21	0.5207	0.0073	KRTSSPRSPPSSSEI	2.98
IPI00746221	Cdk5 Kinase	Pro_ST_kin	S21	0.5078	0.01002	KRTSSPRSPPSSSEI	2.98
IPI00746221	GSK3-improved	Acid_ST_kin	S21	0.4605	0.00435	KRTSSPRSPPSSSEI	2.98
IPI00747487	14-3-3 Mode 1	pST_bind	T102	0.5553	0.02281	EGTSKMITCPTKKQL	0.274
IPI00782966	Protein Kinase A	Baso_ST_kin	S937	0.4815	0.00937	VATQRRHSAQLSSDH	1.181
IPI00783147	p85 SH2	SH2	Y356	0.5544	0.01224	ALTMIGAYEIMDKIT	0.431
IPI00784404	PKC mu	Baso_ST_kin	S10	0.4912	0.00991	AAVLDLGSLLAKLFE	0.172
IPI00792677	PKC delta	Baso_ST_kin	S305	0.3906	0.00135	ATIKTKRSIQFVDWC	1.265
IPI00792677	PKC epsilon	Baso_ST_kin	S305	0.3816	0.00139	ATIKTKRSIQFVDWC	1.265
IPI00792677	PKC mu	Baso_ST_kin	S305	0.462	0.00506	ATIKTKRSIQFVDWC	1.265
IPI00792677	PKC zeta	Baso_ST_kin	S305	0.5817	0.02343	ATIKTKRSIQFVDWC	1.265
IPI00792677	Protein Kinase A	Baso_ST_kin	S305	0.5987	0.03667	ATIKTKRSIQFVDWC	1.265
IPI00796012	Erk1 Kinase	Pro_ST_kin	S30	0.6554	0.0399	KENNIFYSPISITSA	0.605
IPI00796220	PLCg N-terminal SH2	SH2	Y458	0.4623	0.02369	QRRQCSTYLRLGEFK	0.925
IPI00847300	PDK1 Binding	Kin_bind	S70	0.9398	0.02614	LKLTFDSSFSPNTGK	1.233
IPI00847300	PKC epsilon	Baso_ST_kin	S70	0.4934	0.02673	LKLTFDSSFSPNTGK	1.233
IPI00872354	Calmodulin dependent Kinase 2	Baso_ST_kin	S19	0.449	0.00218	LDPFYQPSVSKQKTS	1.636
IPI00879755	PKC delta	Baso_ST_kin	S8	0.4702	0.01241	RRFKTDFSISSVPLS	0.559
IPI00879755	PKC epsilon	Baso_ST_kin	S8	0.4667	0.01426	RRFKTDFSISSVPLS	0.559
IPI00879755	Casein Kinase 1	Acid_ST_kin	S11	0.4812	0.02329	KTDFSISSVPLSTMK	0.273
IPI00879755	PKC zeta	Baso_ST_kin	S8	0.5853	0.02429	RRFKTDFSISSVPLS	0.559
IPI00879755	Calmodulin dependent Kinase 2	Baso_ST_kin	S8	0.5731	0.02441	RRFKTDFSISSVPLS	0.559
IPI00879755	PDK1 Binding	Kin_bind	S11	0.9555	0.03202	KTDFSISSVPLSTMK	0.273
IPI00887713	Cdk5 Kinase	Pro_ST_kin	S194	0.4333	0.00345	SMTPQHRSPGHPTTA	1.704
IPI00887713	Cdc2 Kinase	Pro_ST_kin	S194	0.4938	0.0049	SMTPQHRSPGHPTTA	1.704
IPI00887714	PKC epsilon	Baso_ST_kin	S196	0.4934	0.02673	VPSEQRNSLMVMEAV	0.608
IPI00888928	GSK3 Kinase	Acid_ST_kin	S43	0.5735	0.01126	LKVSPSASAPRHPHK	1.272
IPI00888928	14-3-3 Mode 1	pST_bind	S43	0.567	0.0255	LKVSPSASAPRHPHK	1.272
IPI00917908	PKC epsilon	Baso_ST_kin	S239	0.3816	0.00139	KRKKSKKSASSESEA	2.228
IPI00917908	PKC delta	Baso_ST_kin	S239	0.4201	0.00341	KRKKSKKSASSESEA	2.228
IPI00917908	PKC delta	Baso_ST_kin	S241	0.4629	0.01065	KKSKKSASSESEAEN	1.293
